# Supplementary material for: Functional Screen for microRNAs Suppressing Anchorage-Independent Growth in Human Cervical Cancer Cells
Source: Int J Mol Sci. 2022 Apr 26;23(9):4791. doi: 10.3390/ijms23094791 (PMC9100801; doi:10.3390/ijms23094791)
Supplement: Supplementary file 1 [file ijms-23-04791-s001.zip]

Archive with 4 entries (4 files):
- Supplementary File S2.pdf
- Supplementary File S3.xlsx
- Supplementary Figure S1.pdf
- Supplementary File S1.xlsx
