# Supplementary material for: Functional Screen for microRNAs Suppressing Anchorage-Independent Growth in Human Cervical Cancer Cells
Source: Int J Mol Sci. 2022 Apr 26;23(9):4791. doi: 10.3390/ijms23094791 (PMC9100801; doi:10.3390/ijms23094791)
Supplement: Supplementary file 1 [file ijms-23-04791-s001.zip › Supplementary File S3.xlsx]

## Sheet: Normalized data and controls
Type	miRNA ID	Avg SiHa_ Ad	Avg SiHa_ULA	Avg Hela_Ad	Avg Hela_ULA	Avg FK18B_Ad	Avg FK18B_ULA	Stdev SiHa_Ad	Stdev SiHa_ULA	Stdev HeLa_Ad	Stdev HeLa_ULA	Stev FK18B_Ad	Stdev FK18B_ULA	Overlap ULA	Overlap ULA_norm_Ad
sample	hsa-miR-342-5p	0.628697	0.107508	0.298173	0.201317	0.472579	0.130406	0.0272872	0.0215489	0.00234202	0.0116998	0.01686	0.036368	SiHa, HeLa, FK18B	SiHa, FK18B
sample	hsa-miR-193a-3p	0.621466	0.135286	0.615842	0.201037	0.710599	0.464518	0.0948401	0.0522782	0.0961243	0.100881	0.0185582	0.107004	SiHa, HeLa, FK18B	SiHa, HeLa, FK18B
sample	hsa-miR-491-5p	0.598323	0.161558	0.369821	0.15068	0.423479	0.0992105	0.00999817	0.0478503	0.0318112	0.0157445	0.0251426	0.0226931	SiHa, HeLa, FK18B	SiHa, HeLa, FK18B
sample	hsa-miR-3916	0.643255	0.170148	0.428191	0.245468	0.739397	0.414814	0.0737632	0.0138739	0.00465772	0.0883742	0.0228338	0.0838329	SiHa, HeLa, FK18B	SiHa, HeLa, FK18B
sample	hsa-miR-5681a	0.620136	0.171889	0.248416	0.165907	0.27069	0.0389999	0.0439706	0.0434225	0.0849856	0.054992	0.00832387	0.00881405	SiHa, HeLa, FK18B	SiHa, FK18B
sample	hsa-miR-4498	0.581675	0.171919	0.05278	0.121901	0.247716	0.0639435	0.104114	0.00265671	0.0180595	0.00703435	0.0341427	0.0312869	SiHa, HeLa, FK18B	SiHa, FK18B
sample	hsa-miR-1293	0.169233	0.174546	0.0375024	0.0740779	0.325195	0.0468472	0.051582	0.0460792	0.014819	0.0271133	0.0293712	0.01505	SiHa, HeLa, FK18B	FK18B
sample	hsa-miR-323a-5p	0.703683	0.175461	0.272332	0.168597	0.538923	0.155586	0.0598346	0.018597	0.0248525	0.0162618	0.000383225	0.00258352	SiHa, HeLa, FK18B	SiHa, FK18B
sample	hsa-miR-671-3p	0.388527	0.181365	0.317721	0.364048	0.59766	0.500543	0.0209463	0.0256815	0.0404083	0.100674	0.00417978	0.0138844	SiHa, HeLa, FK18B	SiHa
sample	hsa-miR-646	0.633958	0.184287	0.326142	0.0701469	0.499757	0.258374	0.0630407	0.0564108	0.00196609	0.0184238	0.000572959	0.00425395	SiHa, HeLa, FK18B	SiHa, HeLa, FK18B
sample	hsa-miR-378c	0.377116	0.191962	0.463772	0.743375	0.99055	0.705704	0.0185595	0.0593627	0.0362242	0.125036	0.106037	0.0268128	SiHa, FK18B	SiHa, FK18B
sample	hsa-miR-940	0.62745	0.202028	0.126875	0.125522	0.705799	0.65897	0.144403	0.0191874	0.0216233	0.00651712	0.0332204	0.0182995	SiHa, HeLa, FK18B	SiHa
sample	hsa-miR-137	0.515784	0.217083	0.74283	0.514014	0.364939	0.220475	0.0282252	0.121087	0.0549078	0.0306098	0.0524868	0.056816	SiHa, HeLa, FK18B	SiHa, HeLa, FK18B
sample	hsa-miR-193b-3p	0.687214	0.243679	0.522222	0.163518	0.919943	0.52569	0.00501096	0.0513926	0.0736358	0.00621712	0.0513785	0.0545977	SiHa, HeLa, FK18B	SiHa, HeLa, FK18B
sample	hsa-miR-4730	0.532693	0.262867	0.335668	0.228461	0.454612	0.453712	0.015591	0.00504775	0.0003045	0.0309822	0.0335266	0.0393168	SiHa, HeLa, FK18B	SiHa
sample	hsa-miR-608	0.57594	0.277361	0.164957	0.0576299	0.385714	0.237748	0.0185833	0.00177114	0.0151346	0.0321821	0.0140685	0.0359867	SiHa, HeLa, FK18B	SiHa, FK18B
sample	hsa-miR-4430	0.497094	0.290054	0.498004	0.198844	0.665159	0.0631862	0.0590509	0.124924	0.120424	0.054992	0.0325779	0.022258	SiHa, HeLa, FK18B	SiHa, HeLa, FK18B
sample	hsa-miR-3529-3p	0.765905	0.29091	1.00493	1.14375	1.01638	0.782173	0.0608083	0.0366331	0.0456675	0.00365165	0.00560185	0.00119777	SiHa	SiHa
sample	hsa-miR-766-5p	0.684958	0.296843	0.499361	0.45114	0.727773	0.27923	0.017289	0.00472304	0.0231683	0.0137894	0.107286	0.015195	SiHa, HeLa, FK18B	SiHa, FK18B
sample	hsa-miR-548aa	0.698934	0.297433	0.728609	0.852521	0.704108	0.606693	0.110847	0.0732662	0.0274464	0.108474	0.00725498	0.170598	SiHa, FK18B	SiHa
sample	hsa-miR-4487	0.715118	0.298024	0.16049	0.112477	0.529192	0.539134	0.0193076	0.0868449	0.0021127	0.00280339	0.0214831	0.0245999	SiHa, HeLa, FK18B	SiHa
sample	hsa-miR-4270	0.924926	0.310422	0.0841698	0.067447	0.443102	0.159668	0.0258979	0.0183018	0.0313222	0.00744813	0.0544781	0.0088248	SiHa, HeLa, FK18B	SiHa, FK18B
sample	hsa-miR-4440	0.597883	0.337904	0.778532	0.28277	0.96473	0.621345	0.106263	0.104291	0.00510884	0.0527473	0.110059	0.00546783	SiHa, HeLa, FK18B	SiHa, HeLa, FK18B
sample	hsa-miR-4505	0.730413	0.348531	0.304519	0.136084	0.339412	0.0218069	0.121118	0.0109516	0.000755611	0.0353062	0.00632885	0.00365238	SiHa, HeLa, FK18B	SiHa, HeLa, FK18B
sample	hsa-miR-1244	0.726447	0.35532	0.671156	0.595944	0.827873	0.921292	0.0597278	0.0460792	0.0980791	0.0857673	0.0163904	0.119701	SiHa, HeLa	SiHa
sample	hsa-miR-1289	0.836984	0.368633	0.554724	0.525031	0.751089	0.633693	0.027204	0.0132836	0.0504042	0.0752468	0.1471	0.0373993	SiHa, HeLa, FK18B	SiHa
sample	hsa-miR-224-3p	0.631096	0.374242	0.265081	0.117649	0.566157	0.227576	0.0434837	0.0200729	0.00166159	0.00611368	0.0175851	0.0479858	SiHa, HeLa, FK18B	SiHa, HeLa, FK18B
sample	hsa-miR-1233-1-5p	0.682108	0.39464	0.601756	0.312077	0.693613	0.478607	0.0904585	0.187003	0.0352882	0.0194893	0.0864041	0.0955151	SiHa, HeLa, FK18B	SiHa, HeLa, FK18B
sample	hsa-miR-129-5p	0.868748	0.398743	0.772197	0.606888	0.625491	0.420437	0.125274	0.0528981	0.129146	0.143201	0.104436	0.0916157	SiHa, HeLa, FK18B	SiHa, HeLa, FK18B
sample	hsa-miR-489	0.853929	0.406447	0.384512	0.360707	0.922229	1.1628	0.0152704	0.0806754	0.010947	0.0357614	0.0615245	0.0870985	SiHa, HeLa	SiHa
sample	hsa-miR-185-3p	0.662195	0.430387	0.467216	0.0889741	0.431996	0.131641	0.01096	0.0520125	0.0292922	0.0134584	0.0190298	0.0172682	SiHa, HeLa, FK18B	SiHa, HeLa, FK18B
sample	hsa-miR-3186-3p	0.407942	0.43511	0.29288	0.299032	0.412876	0.240289	0.0558211	0.0484702	0.0142814	0.0530576	0.018654	0.0573692	SiHa, HeLa, FK18B	FK18B
sample	hsa-miR-4265	0.850723	0.439243	0.488324	0.342769	0.560683	0.153164	0.0958019	0.135315	0.000379685	0.0615816	0.0421529	0.0221184	SiHa, HeLa, FK18B	SiHa, HeLa, FK18B
sample	hsa-miR-1287	0.728346	0.457249	0.387467	0.437257	0.446369	0.0359921	0.0649762	0.0487654	0.0414421	0.0637953	0.000189734	0.0144	SiHa, HeLa, FK18B	SiHa, FK18B
sample	hsa-miR-4536-5p	0.707365	0.461087	0.130413	0.119832	0.367346	0.272274	0.00870387	0.041976	0.0049735	0.0364338	0.0327038	0.00609088	SiHa, HeLa, FK18B	SiHa
sample	hsa-miR-708-5p	0.53318	0.467581	0.317966	0.466501	0.738787	0.72192	0.0237011	0.0106268	0.0590054	0.0644263	0.0317739	0.0539639	SiHa, HeLa, FK18B
sample	hsa-miR-4700-3p	0.699148	0.477086	0.721417	0.657308	0.877961	0.8521	0.0774799	0.180833	0.0318936	0.0730227	0.0258076	0.0199162	SiHa, HeLa	SiHa
sample	hsa-miR-4746-3p	0.740743	0.478237	0.792287	0.247526	0.66081	0.404641	0.0141779	0.0650304	0.00178941	0.0237306	0.0637638	0.048523	SiHa, HeLa, FK18B	SiHa, HeLa, FK18B
sample	hsa-miR-522-3p	0.747903	0.480599	0.521954	0.226703	0.674621	0.441068	0.0566286	0.039585	0.0483856	0.0495197	0.0126896	0.0229993	SiHa, HeLa, FK18B	SiHa, HeLa, FK18B
sample	hsa-miR-2277-5p	0.681395	0.481484	0.765735	0.217382	0.869461	0.618026	0.0876087	0.0304341	0.0239202	0.0163652	0.0780596	0.121861	SiHa, HeLa, FK18B	SiHa, HeLa, FK18B
sample	hsa-miR-4749-5p	0.847137	0.482695	0.784389	0.454553	0.835895	0.509464	0.0824315	0.161646	0.0584152	0.0255202	0.0683024	0.0406381	SiHa, HeLa, FK18B	SiHa, HeLa, FK18B
sample	hsa-miR-103a-2-5p	0.846056	0.499225	0.406237	0.126763	0.479678	0.475884	0.0121712	0.072971	0.0350175	0.0102412	0.0474222	0.119766	SiHa, HeLa, FK18B	SiHa, HeLa
sample	hsa-miR-1263	0.773421	0.523136	0.391245	0.226703	0.64453	0.229622	0.0284983	0.00236152	0.0216872	0.0304649	0.0385874	0.0443281	SiHa, HeLa, FK18B	SiHa, HeLa, FK18B
sample	hsa-miR-1250	0.871847	0.529955	0.291181	0.560844	0.613278	0.15926	0.122175	0.00977079	0.00608624	0.0691435	0.0181111	0.0551026	SiHa, HeLa, FK18B	SiHa, FK18B
sample	hsa-miR-4706	0.916922	0.541201	0.868175	0.565303	0.926805	0.734102	0.0312651	0.00324709	0.00377806	0.0451543	0.0389218	0.0372274	SiHa, HeLa, FK18B	SiHa, HeLa, FK18B
sample	hsa-miR-532-3p	1.04394	0.541792	0.717083	0.290322	0.884143	0.684913	0.0341505	0.00560861	0.0418669	0.0149273	0.0299385	0.0343915	SiHa, HeLa, FK18B	SiHa, HeLa, FK18B
sample	hsa-miR-5189	0.693056	0.542353	0.900377	0.479877	0.823579	0.673053	0.0125155	0.020988	0.143788	0.189979	0.00166252	0.138517	SiHa, HeLa, FK18B	SiHa, HeLa, FK18B
sample	hsa-miR-3173-3p	0.554637	0.545659	0.0984362	0.121901	0.64961	0.382055	0.0992099	0.180273	0.0186422	0.0273305	0.0286235	0.129557	SiHa, HeLa, FK18B	FK18B
sample	hsa-miR-22-5p	0.773908	0.5474	0.503346	0.345666	0.739435	0.774396	0.0819209	0.00236152	0.0352656	0.042713	0.0244907	0.0756848	SiHa, HeLa	SiHa, HeLa
sample	hsa-miR-541-5p	0.908931	0.591443	0.955852	1.01346	1.08064	1.52457	0.0490409	0.0830665	0.0662682	0.0451853	0.0341747	0.0153722	SiHa	SiHa
sample	hsa-miR-19b-1-5p	0.95815	0.592299	0.71003	0.697207	0.640698	0.579359	0.139298	0.0277774	0.0213488	0.19512	0.0285371	0.00373295	SiHa, HeLa, FK18B	SiHa
sample	hsa-miR-1911-3p	0.831855	0.61125	0.363708	0.109684	0.759603	0.95983	0.0206257	0.118224	0.0439232	0.0225616	0.0653681	0.00309915	SiHa, HeLa	SiHa, HeLa
sample	hsa-miR-9-5p	1.25663	0.618925	0.718898	1.29947	0.724076	1.08265	0.00598465	0.114091	0.148859	0.173541	0.0598752	0.075803	SiHa	SiHa
sample	hsa-miR-1261	0.494708	0.624534	0.335394	0.483301	0.626765	0.398754	0.0107106	0.118519	0.0582309	0.0235444	0.0109219	0.104866	SiHa, HeLa, FK18B	FK18B
sample	hsa-miR-4436b-3p	1.00263	0.632799	0.692802	0.449795	0.976831	0.774262	0.0222168	0.103169	0.0308936	0.0499956	0.0438248	0.190515	SiHa, HeLa	SiHa, HeLa
sample	hsa-miR-3680-3p	1.02951	0.656178	0.711286	0.624795	0.577856	0.293727	0.087763	0.0141986	0.000454871	0.0459095	0.00415724	0.0913095	SiHa, HeLa, FK18B	SiHa, FK18B
sample	hsa-miR-6081	0.834728	0.66651	0.398508	0.436626	0.668839	0.598738	0.049979	0.0978555	0.0183565	0.0747917	0.0518049	0.103228	SiHa, HeLa, FK18B	SiHa
sample	hsa-miR-1272	0.778325	0.678996	0.694734	0.419402	0.602858	0.215265	0.0748913	0.255103	0.0677193	0.0347476	0.0113728	0.0738855	SiHa, HeLa, FK18B	HeLa, FK18B
sample	hsa-miR-3147	0.82593	0.703763	0.724342	0.32837	0.636854	0.459287	0.132755	0.0310245	0.0132852	0.0552507	0.0538412	0.0594694	SiHa, HeLa, FK18B	HeLa, FK18B
sample	hsa-miR-18a-3p	0.81206	0.731274	0.40594	0.445947	0.917435	1.18026	0.0638125	0.0526324	0.00626255	0.0025965	0.000137134	0.0550274	SiHa, HeLa
sample	hsa-miR-593-5p	0.573339	0.737768	0.899481	0.957675	0.928682	0.875046	0.0905297	0.0130179	0.0163731	0.00749986	0.130909	0.13299	SiHa
sample	hsa-miR-4518	0.790995	0.746654	0.958841	1.65422	0.935073	0.787507	0.126889	0.0768675	0.136247	0.123546	0.0414935	0.174552	SiHa
sample	hsa-miR-425-3p	0.928322	0.751377	0.739916	0.539162	0.831486	0.792454	0.147158	0.149012	0.0697155	0.0956051	0.0680225	0.0761897	SiHa, HeLa	SiHa, HeLa
sample	hsa-miR-802	0.928393	0.798371	0.408391	0.919999	0.888041	0.763176	0.0501215	0.107331	0.0257434	0.0191479	0.0117748	0.0749705
sample	hsa-miR-362-5p	1.18679	0.801116	0.528244	0.942385	0.777849	1.16428	0.168639	0.274438	0.108349	0.0410992	0.0871912	0.188522
sample	hsa-miR-197-3p	0.98615	0.815226	0.1421	0.344217	0.421741	0.296101	0.0355609	0.0386725	0.0225487	0.0181356	0.0628512	0.01417	HeLa, FK18B
sample	hsa-miR-140-3p	0.960655	0.908093	1.08861	1.1174	1.15394	1.06678	0.122472	0.076897	0.000879667	0.0395889	0.0253098	0.0954829
sample	hsa-miR-338-5p	0.874329	0.914617	0.717451	0.863466	0.745324	0.679128	0.00990317	0.174516	0.000229315	0.141866	0.0349223	0.0593512	FK18B
sample	hsa-miR-4446-5p	0.971354	0.92793	0.886212	1.06261	0.502748	0.535579	0.0572935	0.133987	0.0520244	0.0237409	0.0217894	0.048061	FK18B
sample	hsa-miR-380-3p	1.15676	0.932948	0.687603	1.11484	0.795107	1.11533	0.128587	0.103523	0.0520019	0.128025	0.0574744	0.0281985
sample	hsa-miR-4642	0.603452	0.934837	0.471456	0.530204	0.775484	0.490064	0.056118	0.36087	0.0128492	0.037882	0.0834435	0.102116	HeLa, FK18B	FK18B
sample	hsa-miR-34c-3p	0.717624	0.956298	0.451521	0.964812	0.71922	0.970314	0.0818971	0.080764	0.0112515	0.149035	0.0479482	0.00239016
sample	hsa-miR-6500-5p	0.956369	0.962526	0.850352	0.752489	0.644293	0.586723	0.146588	0.0514516	0.0639751	0.0574748	0.00322548	0.0119562	FK18B
sample	hsa-miR-4657	1.00645	0.963441	0.891847	0.895679	0.805438	0.705328	0.00549781	0.055909	0.0290516	0.0705297	0.00426808	0.0996241	FK18B
sample	hsa-miR-3180-5p	0.837079	0.969079	1.03469	1.44954	0.864864	1.10965	0.191568	0.207076	0.0820083	0.0431061	0.100397	0.123783
sample	hsa-miR-486-5p	0.872655	0.97702	0.755535	0.935641	0.986932	1.07729	0.0163509	0.0564994	0.023464	0.100726	0.0249322	0.0347674
sample	hsa-miR-4517	0.834847	1.00424	0.80823	1.18971	0.630386	0.769669	0.0603571	0.113884	0.0387693	0.05253	0.0278552	0.146756
sample	hsa-miR-4739	0.787599	1.05956	0.521056	0.567051	0.831589	0.602374	0.0221812	0.00826532	0.0715387	0.0236685	0.0235439	0.17308	HeLa, FK18B	FK18B
sample	hsa-miR-612	1.20932	1.07201	1.06782	0.931885	0.881776	1.43368	0.0776936	0.1669	0.00122552	0.0805433	0.0421529	0.128806
sample	hsa-miR-1226-5p	1.21256	1.18238	1.23862	1.21167	1.0913	1.29494	0.115822	0.00799965	0.0167437	0.155935	0.0358428	0.125368
sample	hsa-miR-5002-5p	1.1515	1.18327	0.827143	1.40351	0.828333	0.873166	0.135985	0.00711408	0.0420586	0.18671	0.0346931	0.107477
sample	hsa-miR-3613-3p	0.957022	1.28036	0.908369	0.999508	0.945076	0.90868	0.0169565	0.0799375	0.0113793	0.0149894	0.0359574	0.115233
sample	hsa-miR-4778-5p	0.852967	1.29051	0.727124	1.26925	0.932811	0.836057	0.0188445	0.293065	0.0708395	0.0432716	0.00345278	0.0668976
sample	hsa-miR-4640-5p	0.742073	1.31956	1.02706	0.823432	0.896078	0.633489	0.223783	0.387821	0.00945078	0.132577	0.0332805	0.109007	FK18B	FK18B
sample	hsa-miR-1248	1.11406	1.48944	1.08396	1.02914	0.934893	1.04244	0.0259216	0.264756	0.102451	0.133684	0.0161593	0.178134
sample	hsa-miR-641	1.42688	1.49505	1.20815	1.22598	0.988576	1.47094	0.088428	0.190427	0.0815609	0.0258616	0.0359724	0.113229
sample	hsa-miR-6507-3p	1.08798	1.62455	1.03177	1.40447	1.01442	1.55335	0.177272	0.280844	0.0748882	0.0831708	0.0156596	0.232968
negative control	hsa-miR-544b	1.01827	1.11222	1.04026	1.15252	1.05614	0.979842	0.0123018	0.0224935	0.0142363	0.0569989	0.0651163	0.142126
negative control	hsa-miR-3148	1.21767	1.40053	1.06533	0.624288	1.00638	0.72908	0.0595259	0.0065237	0.00578174	0.0779881	0.0383657	0.177892
negative control	hsa-miR-548ag	1.10306	1.07316	1.08894	1.36378	1.08672	1.22597	0.0142135	0.114799	0.0447014	0.211806	0.13062	0.0316737
negative control	hsa-miR-514a-5p	0.883401	0.558618	1.09825	0.929672	0.967974	0.809206	0.0552393	0.0567355	0.0441337	0.181259	0.0435787	0.221023
negative control	hsa-miR-3150b-5p	0.940327	0.679557	0.950544	0.919068	0.986378	0.901391	0.0823602	0.182398	0.0681328	0.0119687	0.0068586	0.137539
negative control	hsa-miR-514b-5p	1.18768	0.9862	1.29376	1.26173	0.986164	1.07691	0.0859344	0.0751259	0.0443179	0.25785	0.00501386	0.046251
negative control	hsa-miR-202-3p	0.552844	0.495801	0.91494	0.616457	1.15067	0.917516	0.0962294	0.342479	0.0142062	0.245706	0.0393369	0.101176
negative control	hsa-let-7i-5p	0.651615	0.697475	0.812267	0.846004	0.989651	0.807944	0.108317	0.463271	0.0284012	0.142901	0.123641	0.0461543
negative control	hsa-miR-500b	1.01086	1.01991	0.733436	1.22965	0.875301	1.11423	0.00847826	0.0615471	0.0925116	0.0814122	0.00979478	0.133156
negative control	hsa-miR-4663	1.1315	1.40174	0.883855	0.93021	1.03956	1.23333	0.0278334	0.157513	0.0628624	0.00707573	0.0367539	0.0429584
negative control	hsa-miR-758-5p	1.09364	0.91134	1.01497	0.806426	1.12027	1.13529	0.05423	0.0470238	0.00225932	0.0180824	0.0274663	0.121807
negative control	hsa-miR-367-3p	1.03894	1.10897	1.07845	1.29251	0.805171	0.797718	0.0604284	0.0328251	0.0476035	0.0569472	0.0112601	0.0777689
negative control	hsa-miR-4285	1.29827	1.30592	1.15712	1.33194	0.924668	0.959373	0.0674461	0.345786	0.0372768	0.0554989	0.00946228	0.153336
negative control	hsa-miR-548ar-3p	1.00982	1.18858	1.11779	2.18127	1.06217	1.56119	0.081909	0.0852214	0.0495132	0.232278	0.0186653	0.0517779
negative control	hsa-let-7b-5p	0.870019	0.770594	0.907873	0.747741	0.972289	0.991261	0.193041	0.0570602	0.00981543	0.223041	0.0324558	0.0511494
negative control	hsa-let-7g-5p	0.720391	0.808998	0.842232	0.948002	0.970497	1.06623	0.0967994	0.0298732	0.00148867	0.0513094	0.0423407	0.00130519
positive control	siRNA_Plk1	0.366869	0.139418	0.0237736	0.0197582	0.0518049	0.0228811	0.000712459	0.0203976	0.00582685	0.00320683	0.00124172	0.00451176
positive control	siRNA_Plk1	0.255072	0.0709046	0.0179091	0.0101377	0.0372254	0.0222366	0.0320963	0.00088557	3.75926e-05	0.000206893	0.00953554	0.00107423
positive control	siRNA_Plk1	0.336185	0.117545	0.0218563	0.0234823	0.0446363	0.0204104	0.0437687	0.0115124	0.00285704	0.000724124	0.00641526	0.00290042
positive control	siRNA_Ubb	0.0723977	0.0213127	0.00861623	0.0069309	0.0264857	0.0172951	0.0124799	0.00678937	0.000902223	0.00175859	0.00142958	0.000107423
positive control	siRNA_Ubb	0.103413	0.0071436	0.00602234	0.00786192	0.0277068	0.0146632	0.0211481	0.00383747	0.000639074	0.000413785	0.0023125	0.00370609
positive control	siRNA_Ubb	0.0820277	0.0180656	0.00715011	0.00868949	0.0269385	0.0130519	0.00118743	0.00649418	0.00086463	0.00248271	0.00387358	0.0018799
