# Supplementary material for: Functional Screen for microRNAs Suppressing Anchorage-Independent Growth in Human Cervical Cancer Cells
Source: Int J Mol Sci. 2022 Apr 26;23(9):4791. doi: 10.3390/ijms23094791 (PMC9100801; doi:10.3390/ijms23094791)
Supplement: Supplementary file 1 [file ijms-23-04791-s001.zip › Supplementary File S1.xlsx]

## Sheet: Normalized screen data 
Type	Gene ID	Lethality score rep 1	Lethality score rep 2	Lethality score rep 3	Median lethality score	Median viability score	FDR	-LOG10 FDR
sample	hsa-miR-1244	2.88096	3.03121	2.47172	2.88096	-2.88096	1.69549e-07	6.7707
sample	hsa-miR-3916	2.65112	3.68164	2.62671	2.65112	-2.65112	4.45615e-07	6.35104
sample	hsa-miR-378c	3.4959	3.47522	2.23475	3.47522	-3.47522	6.26e-07	6.20343
sample	hsa-miR-362-5p	1.97629	2.1074	1.71052	1.97629	-1.97629	3.04002e-06	5.51712
sample	hsa-miR-548aa	2.73333	3.13044	1.80563	2.73333	-2.73333	3.04002e-06	5.51712
sample	hsa-miR-18a-3p	2.13359	1.89266	1.52369	1.89266	-1.89266	7.59883e-06	5.11925
sample	hsa-miR-4700-3p	2.4064	1.93155	1.55081	1.93155	-1.93155	7.59883e-06	5.11925
sample	hsa-miR-224-3p	2.6552	1.59765	1.61909	1.61909	-1.61909	2.77909e-05	4.5561
sample	hsa-miR-3529-3p	3.62219	3.10733	1.48948	3.10733	-3.10733	2.77909e-05	4.5561
sample	hsa-miR-541-5p	2.16755	1.535	1.29869	1.535	-1.535	4.95853e-05	4.30465
sample	hsa-miR-4739	2.08081	1.58527	1.11907	1.58527	-1.58527	9.90123e-05	4.00431
sample	hsa-miR-338-5p	1.75018	NA	1.6663	1.70824	-1.70824	0.000117516	3.9299
sample	hsa-miR-1226-5p	1.60027	1.10888	1.38845	1.38845	-1.38845	0.000117516	3.9299
sample	hsa-miR-1248	1.13656	1.51893	1.33241	1.33241	-1.33241	0.000117516	3.9299
sample	hsa-miR-641	2.30245	1.7611	0.996371	1.7611	-1.7611	0.000151075	3.82081
sample	hsa-miR-491-5p	1.82088	1.67016	0.943718	1.67016	-1.67016	0.000155434	3.80845
sample	hsa-miR-425-3p	2.10325	1.84386	0.91575	1.84386	-1.84386	0.0001651	3.78225
sample	hsa-miR-5002-5p	1.64994	1.37702	0.913328	1.37702	-1.37702	0.000282452	3.54906
sample	hsa-miR-593-5p	1.55396	1.19075	0.954875	1.19075	-1.19075	0.000298766	3.52467
sample	hsa-miR-612	1.17604	1.48241	1.00003	1.17604	-1.17604	0.000298766	3.52467
sample	hsa-miR-708-5p	1.36321	0.988023	1.19954	1.19954	-1.19954	0.000298766	3.52467
sample	hsa-miR-4536-5p	1.21158	1.2212	1.04404	1.21158	-1.21158	0.000298766	3.52467
sample	hsa-miR-5681a	1.7423	0.797975	1.76398	1.7423	-1.7423	0.000298766	3.52467
sample	hsa-miR-9-5p	1.40193	1.00128	1.12014	1.12014	-1.12014	0.000313245	3.50412
sample	hsa-miR-608	1.14945	1.13598	1.03873	1.13598	-1.13598	0.000391546	3.40722
sample	hsa-miR-1261	0.976381	1.0653	1.46498	1.0653	-1.0653	0.000391654	3.4071
sample	hsa-miR-193a-3p	0.856699	1.09487	1.47758	1.09487	-1.09487	0.000641968	3.19249
sample	hsa-miR-4430	1.4003	0.769962	1.16495	1.16495	-1.16495	0.000867056	3.06195
sample	hsa-miR-4706	1.31471	1.15824	0.781405	1.15824	-1.15824	0.000867057	3.06195
sample	hsa-miR-22-5p	1.0139	0.811805	1.44162	1.0139	-1.0139	0.00103061	2.9869
sample	hsa-miR-1287	0.831415	1.07485	1.10405	1.07485	-1.07485	0.00115163	2.93869
sample	hsa-miR-1911-3p	0.806621	0.95918	1.28019	0.95918	-0.95918	0.00138217	2.85944
sample	hsa-miR-2277-5p	0.721125	1.0359	1.39632	1.0359	-1.0359	0.00150322	2.82298
sample	hsa-miR-4498	0.882231	1.26994	0.817466	0.882231	-0.882231	0.00172607	2.76294
sample	hsa-miR-6500-5p	1.7277	0.913624	0.767168	0.913624	-0.913624	0.00193485	2.71335
sample	hsa-miR-3680-3p	1.81567	1.29047	0.533329	1.29047	-1.29047	0.00230773	2.63682
sample	hsa-miR-940	0.901147	0.750054	1.84381	0.901147	-0.901147	0.00236978	2.62529
sample	hsa-miR-489	1.36697	1.29534	0.531853	1.29534	-1.29534	0.00237412	2.6245
sample	hsa-miR-3186-3p	2.2109	1.10012	0.679901	1.10012	-1.10012	0.00237412	2.6245
sample	hsa-miR-486-5p	0.933898	1.14877	0.715916	0.933898	-0.933898	0.00242181	2.61586
sample	hsa-miR-802	1.44357	1.40989	0.486581	1.40989	-1.40989	0.00242529	2.61524
sample	hsa-miR-5189	1.85925	1.28114	0.508142	1.28114	-1.28114	0.00243796	2.61297
sample	hsa-miR-4487	1.00151	1.83476	0.642139	1.00151	-1.00151	0.00244567	2.6116
sample	hsa-miR-34c-3p	0.883658	NA	1.92611	1.40488	-1.40488	0.00269967	2.56869
sample	hsa-miR-4505	1.14182	1.1051	0.597273	1.1051	-1.1051	0.00269967	2.56869
sample	hsa-miR-4265	1.38972	1.30856	0.482273	1.30856	-1.30856	0.00271188	2.56673
sample	hsa-miR-19b-1-5p	0.992011	0.820058	0.78883	0.820058	-0.820058	0.00309058	2.50996
sample	hsa-miR-3180-5p	0.731605	1.26194	0.782158	0.782158	-0.782158	0.00309058	2.50996
sample	hsa-miR-193b-3p	0.905959	1.11627	0.659808	0.905959	-0.905959	0.00318988	2.49623
sample	hsa-miR-4730	1.24161	0.921503	0.611035	0.921503	-0.921503	0.00329798	2.48175
sample	hsa-miR-185-3p	0.823139	0.821198	0.874613	0.823139	-0.823139	0.00347388	2.45918
sample	hsa-miR-1250	0.629541	0.864909	1.25422	0.864909	-0.864909	0.00347388	2.45918
sample	hsa-miR-4657	1.40398	1.43499	0.402361	1.40398	-1.40398	0.00347388	2.45918
sample	hsa-miR-4518	1.0764	1.057	0.566846	1.057	-1.057	0.00351078	2.4546
sample	hsa-miR-323a-5p	1.20562	NA	0.963578	1.0846	-1.0846	0.00396237	2.40205
sample	hsa-miR-3147	0.950864	1.09309	0.585316	0.950864	-0.950864	0.00396237	2.40205
sample	hsa-miR-6081	1.59226	0.981097	0.509374	0.981097	-0.981097	0.00396237	2.40205
sample	hsa-miR-4749-5p	1.04035	1.07168	0.542155	1.04035	-1.04035	0.00402455	2.39528
sample	hsa-miR-4270	0.623137	1.46171	0.778015	0.778015	-0.778015	0.00416595	2.38029
sample	hsa-miR-4640-5p	0.726318	1.00236	0.765887	0.765887	-0.765887	0.00416595	2.38029
sample	hsa-miR-3613-3p	1.28743	1.23071	0.40103	1.23071	-1.23071	0.00459835	2.3374
sample	hsa-miR-4778-5p	0.692662	0.75123	1.01521	0.75123	-0.75123	0.00485306	2.31398
sample	hsa-miR-766-5p	1.16239	0.464112	1.03056	1.03056	-1.03056	0.00507461	2.2946
sample	hsa-miR-4440	0.785587	1.17995	0.594767	0.785587	-0.785587	0.00507461	2.2946
sample	hsa-miR-4517	0.946735	0.828194	0.647256	0.828194	-0.828194	0.00507461	2.2946
sample	hsa-miR-4746-3p	0.760443	0.913411	0.720221	0.760443	-0.760443	0.00507461	2.2946
sample	hsa-miR-137	0.712248	1.00789	0.702908	0.712248	-0.712248	0.00515869	2.28746
sample	hsa-miR-1263	0.835024	1.15203	0.557402	0.835024	-0.835024	0.00515869	2.28746
sample	hsa-miR-3173-3p	1.0101	0.797589	0.625035	0.797589	-0.797589	0.00515869	2.28746
sample	hsa-miR-380-3p	-0.947878	-0.979464	-0.545025	-0.947878	0.947878	0.00520592	2.2835
sample	hsa-miR-1293	0.97911	1.02015	0.501091	0.97911	-0.97911	0.00547473	2.26164
sample	hsa-miR-1272	0.684566	0.701895	1.00777	0.701895	-0.701895	0.00547473	2.26164
sample	hsa-miR-1233-1-5p	0.95944	0.500651	1.04652	0.95944	-0.95944	0.00547473	2.26164
sample	hsa-miR-522-3p	0.818369	0.790406	0.69167	0.790406	-0.790406	0.00614353	2.21158
sample	hsa-miR-6507-3p	-0.892204	-0.963398	-0.520927	-0.892204	0.892204	0.00690679	2.16072
sample	hsa-miR-4642	0.5941	0.737837	0.999396	0.737837	-0.737837	0.00726113	2.139
sample	hsa-miR-4446-5p	1.07867	0.742117	0.557493	0.742117	-0.742117	0.00741462	2.12991
sample	hsa-miR-197-3p	0.417025	0.864685	1.43359	0.864685	-0.864685	0.0076848	2.11437
sample	hsa-miR-140-3p	-0.776719	NA	-1.21346	-0.995089	0.995089	0.00822252	2.08499
sample	hsa-miR-646	0.690096	0.516527	1.29309	0.690096	-0.690096	0.00883473	2.05381
sample	hsa-miR-532-3p	0.740984	NA	1.26313	1.00206	-1.00206	0.00883473	2.05381
sample	hsa-miR-103a-2-5p	1.17371	0.389586	0.911305	0.911305	-0.911305	0.00914097	2.03901
sample	hsa-miR-671-3p	1.00386	0.381646	1.04597	1.00386	-1.00386	0.00920255	2.03609
sample	hsa-miR-342-5p	0.933128	NA	0.93286	0.932994	-0.932994	0.00930563	2.03125
sample	hsa-miR-129-5p	0.825197	0.594617	0.749791	0.749791	-0.749791	0.00975032	2.01098
sample	hsa-miR-1289	1.13303	0.610538	0.585103	0.610538	-0.610538	0.00975032	2.01098
sample	hsa-miR-4436b-3p	1.05173	0.665982	0.554138	0.665982	-0.665982	0.00978818	2.0093
sample	hsa-let-7f-1-3p	0.586984	0.974757	0.638729	0.638729	-0.638729	0.0105928	1.97499
sample	hsa-miR-1183	0.499247	1.7213	0.649104	0.649104	-0.649104	0.0105928	1.97499
sample	hsa-miR-4683	0.697522	0.640292	0.775603	0.697522	-0.697522	0.0108873	1.96308
sample	hsa-miR-3188	0.517278	0.828891	0.815088	0.815088	-0.815088	0.0109383	1.96105
sample	hsa-miR-3620-5p	-0.991937	-0.977088	-0.352419	-0.977088	0.977088	0.0120633	1.91853
sample	hsa-miR-4697-5p	0.990379	0.305225	1.12483	0.990379	-0.990379	0.0121065	1.91698
sample	hsa-miR-5191	0.540179	1.34412	0.560577	0.560577	-0.560577	0.012138	1.91585
sample	hsa-miR-1304-5p	0.36956	0.837645	1.10741	0.837645	-0.837645	0.0124722	1.90406
sample	hsa-miR-27a-5p	0.658176	0.509014	1.00511	0.658176	-0.658176	0.0125329	1.90195
sample	hsa-miR-1301	0.537482	0.75124	0.802016	0.75124	-0.75124	0.0125329	1.90195
sample	hsa-miR-3192	2.01568	0.687362	0.444349	0.687362	-0.687362	0.0125329	1.90195
sample	hsa-miR-1288	0.909278	0.673587	0.533125	0.673587	-0.673587	0.0125648	1.90085
sample	hsa-miR-1275	0.988469	0.453047	0.73522	0.73522	-0.73522	0.0126877	1.89662
sample	hsa-miR-4538	0.514544	0.755303	0.818597	0.755303	-0.755303	0.0127237	1.89539
sample	hsa-miR-92a-1-5p	1.25722	0.607543	0.481741	0.607543	-0.607543	0.0127702	1.8938
sample	hsa-miR-4723-5p	0.982201	0.687798	0.479819	0.687798	-0.687798	0.0129337	1.88828
sample	hsa-miR-4758-3p	0.26489	1.65438	0.884003	0.884003	-0.884003	0.0131691	1.88044
sample	hsa-miR-3189-5p	0.542602	0.716408	0.787804	0.716408	-0.716408	0.0134602	1.87095
sample	hsa-miR-4652-5p	0.730824	0.556781	0.739921	0.730824	-0.730824	0.0137343	1.86219
sample	hsa-miR-4766-5p	-0.710977	-0.503182	-0.852309	-0.710977	0.710977	0.0137343	1.86219
sample	hsa-miR-181a-5p	0.690022	0.468804	0.939711	0.690022	-0.690022	0.0142618	1.84583
sample	hsa-miR-4433-5p	0.77682	0.807531	0.473005	0.77682	-0.77682	0.0142752	1.84542
sample	hsa-miR-28-5p	0.681996	0.41088	1.12566	0.681996	-0.681996	0.0145582	1.83689
sample	hsa-miR-1256	0.759607	0.784926	0.478999	0.759607	-0.759607	0.0153303	1.81445
sample	hsa-miR-3913-3p	0.707689	0.657217	0.611797	0.657217	-0.657217	0.0153303	1.81445
sample	hsa-miR-19a-5p	0.55322	0.600261	0.86152	0.600261	-0.600261	0.0155919	1.8071
sample	hsa-miR-5003-3p	0.136983	1.56004	1.06217	1.06217	-1.06217	0.0159436	1.79741
sample	hsa-miR-3617-5p	0.942406	0.856839	0.341384	0.856839	-0.856839	0.01601	1.79561
sample	hsa-miR-3165	0.648195	0.85663	0.500274	0.648195	-0.648195	0.0163521	1.78643
sample	hsa-miR-6134	0.748114	0.559268	0.648969	0.648969	-0.648969	0.0166884	1.77759
sample	hsa-miR-4664-5p	0.830403	0.807433	0.400304	0.807433	-0.807433	0.016994	1.7697
sample	hsa-miR-556-3p	0.853954	NA	0.808639	0.831296	-0.831296	0.0170874	1.76732
sample	hsa-miR-876-3p	0.545484	0.52121	0.982097	0.545484	-0.545484	0.0170874	1.76732
sample	hsa-miR-4790-3p	0.543261	0.521417	0.962546	0.543261	-0.543261	0.0177121	1.75173
sample	hsa-miR-4674	0.599432	0.427819	1.04141	0.599432	-0.599432	0.0192514	1.71554
sample	hsa-miR-298	1.01246	0.350451	0.719001	0.719001	-0.719001	0.0192635	1.71527
sample	hsa-miR-4736	0.6405	0.49422	0.798952	0.6405	-0.6405	0.0192635	1.71527
sample	hsa-miR-514b-5p	-0.885112	-0.742109	-0.375557	-0.742109	0.742109	0.0197089	1.70534
sample	hsa-miR-4725-3p	0.58589	0.504271	0.851344	0.58589	-0.58589	0.0197089	1.70534
sample	hsa-miR-500a-3p	0.640291	0.677245	0.562702	0.640291	-0.640291	0.0203306	1.69185
sample	hsa-miR-4709-3p	0.617296	0.504075	0.773351	0.617296	-0.617296	0.0211782	1.67411
sample	hsa-miR-3140-3p	0.362942	0.95186	0.684296	0.684296	-0.684296	0.0217959	1.66163
sample	hsa-miR-3977	0.425454	0.650733	0.857258	0.650733	-0.650733	0.0217959	1.66163
sample	hsa-miR-337-3p	-0.691187	-0.547819	-0.618705	-0.618705	0.618705	0.0219659	1.65825
sample	hsa-miR-3914	-0.985208	-0.369915	-0.639414	-0.639414	0.639414	0.0228481	1.64115
sample	hsa-miR-4687-3p	0.639436	0.400169	0.904054	0.639436	-0.639436	0.0228481	1.64115
sample	hsa-miR-1295b-3p	1.08494	0.223334	0.834899	0.834899	-0.834899	0.0231326	1.63578
sample	hsa-miR-5705	-0.436494	-0.98174	-0.549615	-0.549615	0.549615	0.0231326	1.63578
sample	hsa-miR-618	1.1244	0.508005	0.425744	0.508005	-0.508005	0.0235561	1.6279
sample	hsa-miR-4282	-0.319023	-1.37553	-0.589827	-0.589827	0.589827	0.0235561	1.6279
sample	hsa-miR-3139	0.369952	0.656567	0.918798	0.656567	-0.656567	0.0235963	1.62716
sample	hsa-miR-4727-3p	0.92542	0.515131	0.475915	0.515131	-0.515131	0.0241156	1.6177
sample	hsa-miR-3907	0.460771	0.588058	0.809471	0.588058	-0.588058	0.0246878	1.60752
sample	hsa-miR-4509	-0.911944	-0.304826	-0.748455	-0.748455	0.748455	0.024721	1.60693
sample	No miRNA	-0.433517	-1.0604	-0.49665	-0.49665	0.49665	0.0251672	1.59916
sample	hsa-miR-219-5p	-0.177085	-0.737978	-1.56501	-0.737978	0.737978	0.0258204	1.58804
sample	hsa-miR-129-1-3p	0.509728	0.581423	0.717454	0.581423	-0.581423	0.0258204	1.58804
sample	hsa-miR-4501	0.363123	0.869315	0.661081	0.661081	-0.661081	0.0258204	1.58804
sample	hsa-miR-4697-3p	0.451285	0.496109	0.975252	0.496109	-0.496109	0.0258455	1.58762
sample	hsa-miR-382-5p	-1.02449	-0.461853	-0.459548	-0.461853	0.461853	0.0260503	1.58419
sample	hsa-miR-181d	-0.443715	-0.818471	-0.573985	-0.573985	0.573985	0.0260503	1.58419
sample	hsa-miR-502-5p	0.440103	0.822001	0.577001	0.577001	-0.577001	0.0260503	1.58419
sample	hsa-miR-1258	0.535556	0.529309	0.737592	0.535556	-0.535556	0.0260503	1.58419
sample	hsa-miR-1278	-0.621529	-0.457014	-0.728134	-0.621529	0.621529	0.0260503	1.58419
sample	hsa-miR-1294	0.676315	0.664337	0.452532	0.664337	-0.664337	0.0264711	1.57723
sample	hsa-miR-3911	0.407341	0.710892	0.69529	0.69529	-0.69529	0.0264711	1.57723
sample	hsa-miR-4652-3p	0.426413	0.597689	0.803005	0.597689	-0.597689	0.0264711	1.57723
sample	hsa-miR-4742-3p	1.14647	0.506744	0.378476	0.506744	-0.506744	0.0264711	1.57723
sample	No miRNA	-0.57014	-0.884921	-0.405642	-0.57014	0.57014	0.0264711	1.57723
sample	hsa-miR-138-5p	0.256209	0.585076	1.74721	0.585076	-0.585076	0.0265869	1.57533
sample	hsa-miR-4648	0.543472	0.742791	0.502523	0.543472	-0.543472	0.0265869	1.57533
sample	hsa-miR-501-5p	0.648843	0.669835	0.461398	0.648843	-0.648843	0.0266426	1.57442
sample	hsa-miR-373-5p	-0.561618	-0.530972	-0.670777	-0.561618	0.561618	0.0269178	1.56996
sample	hsa-miR-449c-3p	0.515657	1.51204	0.299004	0.515657	-0.515657	0.0285658	1.54415
sample	hsa-miR-5707	-0.831133	-0.779953	-0.276064	-0.779953	0.779953	0.0285658	1.54415
sample	hsa-miR-3180-3p	0.498657	0.630839	0.611601	0.611601	-0.611601	0.0289959	1.53766
sample	hsa-miR-4804-3p	0.873481	0.454485	0.489528	0.489528	-0.489528	0.0290293	1.53716
sample	hsa-miR-7-5p	0.235419	0.964716	0.738006	0.738006	-0.738006	0.0291472	1.5354
sample	hsa-miR-215	0.525091	0.854108	0.424279	0.525091	-0.525091	0.0291472	1.5354
sample	hsa-miR-604	0.646607	0.502327	0.586228	0.586228	-0.586228	0.0291472	1.5354
sample	hsa-miR-1193	0.492758	0.470136	0.823162	0.492758	-0.492758	0.0291472	1.5354
sample	hsa-miR-4422	0.345315	2.05895	0.449917	0.449917	-0.449917	0.0291472	1.5354
sample	hsa-miR-4740-5p	0.878926	0.392083	0.5496	0.5496	-0.5496	0.0291472	1.5354
sample	hsa-miR-204-5p	0.579473	0.665252	0.481886	0.579473	-0.579473	0.029736	1.52672
sample	hsa-miR-559	-0.660658	-0.323832	-0.83665	-0.660658	0.660658	0.029736	1.52672
sample	hsa-miR-1255a	0.479215	0.635675	0.609943	0.609943	-0.609943	0.029736	1.52672
sample	hsa-miR-4439	0.124588	1.0473	0.893632	0.893632	-0.893632	0.0300772	1.52176
sample	hsa-miR-4474-5p	-0.883933	-0.797757	-0.223296	-0.797757	0.797757	0.0300772	1.52176
sample	hsa-miR-744-5p	0.533387	0.515639	0.664952	0.533387	-0.533387	0.0303045	1.51849
sample	hsa-miR-4438	0.982006	0.434098	0.44046	0.44046	-0.44046	0.0303045	1.51849
sample	hsa-miR-1262	0.755405	0.426628	0.558076	0.558076	-0.558076	0.031004	1.50858
sample	hsa-miR-766-3p	0.458979	0.668603	0.573582	0.573582	-0.573582	0.0322381	1.49163
sample	hsa-miR-2054	-0.549495	-0.516435	-0.623164	-0.549495	0.549495	0.0322381	1.49163
sample	hsa-miR-3913-5p	-1.23547	-0.292561	-0.508984	-0.508984	0.508984	0.0322381	1.49163
sample	hsa-miR-583	-0.730621	-0.285784	-0.777986	-0.730621	0.730621	0.0324558	1.48871
sample	hsa-miR-5190	0.570154	0.483379	0.635143	0.570154	-0.570154	0.0324677	1.48855
sample	hsa-miR-1911-5p	-0.296474	-0.744195	-0.739235	-0.739235	0.739235	0.0325023	1.48809
sample	hsa-miR-499a-3p	0.695361	NA	0.740847	0.718104	-0.718104	0.0330555	1.48076
sample	hsa-miR-3185	0.695412	0.537418	0.461573	0.537418	-0.537418	0.0330555	1.48076
sample	hsa-miR-188-3p	0.68235	0.635508	0.390113	0.635508	-0.635508	0.0331724	1.47922
sample	hsa-miR-544a	0.301747	0.464938	1.29999	0.464938	-0.464938	0.0335333	1.47452
sample	hsa-miR-25-5p	0.587982	0.812284	0.346638	0.587982	-0.587982	0.0335333	1.47452
sample	hsa-miR-1267	-0.323879	-0.567761	-0.897335	-0.567761	0.567761	0.0335333	1.47452
sample	hsa-miR-548ap-3p	0.539757	0.836609	0.367368	0.539757	-0.539757	0.0341884	1.46612
sample	hsa-miR-765	0.652555	0.626688	0.404521	0.626688	-0.626688	0.0344004	1.46344
sample	hsa-miR-93-3p	0.638532	0.39145	0.650866	0.638532	-0.638532	0.03517	1.45383
sample	hsa-miR-4786-3p	0.857931	0.648653	0.272681	0.648653	-0.648653	0.03517	1.45383
sample	hsa-miR-345-5p	-0.758667	-0.643248	-0.322064	-0.643248	0.643248	0.0351858	1.45363
sample	hsa-miR-4690-5p	0.326445	0.436333	1.18092	0.436333	-0.436333	0.0361699	1.44165
sample	hsa-miR-3190-3p	0.478584	0.48451	0.69964	0.48451	-0.48451	0.0361699	1.44165
sample	hsa-miR-6717-5p	0.601928	0.590531	0.45403	0.590531	-0.590531	0.0361758	1.44158
sample	hsa-miR-185-5p	0.432348	0.418083	0.877541	0.432348	-0.432348	0.0375457	1.42544
sample	hsa-miR-493-3p	0.489002	0.40411	0.796164	0.489002	-0.489002	0.0375457	1.42544
sample	hsa-miR-21-5p	-0.417123	-0.62666	-0.597394	-0.597394	0.597394	0.0375587	1.42529
sample	hsa-miR-619	0.324034	0.701034	0.661779	0.661779	-0.661779	0.0375587	1.42529
sample	hsa-miR-5700	-0.493195	-0.781499	-0.407136	-0.493195	0.493195	0.0375587	1.42529
sample	hsa-miR-1587	0.559654	0.565015	0.484457	0.559654	-0.559654	0.0399497	1.39849
sample	hsa-miR-548w	0.558732	1.32948	0.17576	0.558732	-0.558732	0.0399704	1.39826
sample	hsa-miR-4524a-5p	0.405218	1.08839	0.34925	0.405218	-0.405218	0.0399993	1.39795
sample	hsa-miR-29b-2-5p	0.520879	0.880273	0.318418	0.520879	-0.520879	0.0402098	1.39567
sample	hsa-miR-4511	-0.719929	-0.422437	-0.491923	-0.491923	0.491923	0.0405549	1.39196
sample	hsa-miR-1276	-0.398046	-0.692406	-0.535806	-0.535806	0.535806	0.0410977	1.38618
sample	hsa-miR-1284	-0.209336	-0.578462	-1.04668	-0.578462	0.578462	0.0418473	1.37833
sample	hsa-miR-617	0.448654	0.595962	0.540385	0.540385	-0.540385	0.0432009	1.36451
sample	hsa-miR-631	0.372189	0.515428	0.742642	0.515428	-0.515428	0.0432009	1.36451
sample	hsa-miR-1226-3p	0.219638	0.52266	1.12677	0.52266	-0.52266	0.0432009	1.36451
sample	hsa-miR-548p	-0.493231	-0.374961	-0.769256	-0.493231	0.493231	0.0432009	1.36451
sample	hsa-miR-125a-5p	0.718452	0.517521	0.380271	0.517521	-0.517521	0.0432133	1.36438
sample	hsa-miR-3131	0.509176	0.940706	0.28319	0.509176	-0.509176	0.0432133	1.36438
sample	hsa-miR-548ai	-0.723567	-0.691208	-0.256853	-0.691208	0.691208	0.0432133	1.36438
sample	hsa-miR-130a-3p	-0.280591	-0.379783	-1.4322	-0.379783	0.379783	0.0432511	1.364
sample	hsa-miR-338-3p	-0.752009	-0.580338	-0.304015	-0.580338	0.580338	0.0436954	1.35956
sample	hsa-miR-133b	0.523769	0.386569	0.689797	0.523769	-0.523769	0.0436954	1.35956
sample	hsa-miR-613	0.595435	0.440113	0.537702	0.537702	-0.537702	0.0436954	1.35956
sample	hsa-miR-138-2-3p	-0.583301	NA	-0.767818	-0.67556	0.67556	0.0436954	1.35956
sample	hsa-miR-3941	-1.02052	-0.258552	-0.494373	-0.494373	0.494373	0.0436954	1.35956
sample	hsa-miR-4497	0.245667	0.578898	0.885099	0.578898	-0.578898	0.0436954	1.35956
sample	No miRNA	-0.503032	-0.628097	-0.446312	-0.503032	0.503032	0.0436954	1.35956
sample	No miRNA	-0.402898	-0.689843	-0.498869	-0.498869	0.498869	0.0438949	1.35759
sample	hsa-miR-4734	0.591787	0.407061	0.575106	0.575106	-0.575106	0.0440182	1.35637
sample	hsa-miR-4524b-5p	0.436532	0.418218	0.754976	0.436532	-0.436532	0.0440182	1.35637
sample	hsa-miR-208a	0.799846	0.425076	0.401332	0.425076	-0.425076	0.0442683	1.35391
sample	No miRNA	-0.402569	-0.699161	-0.487533	-0.487533	0.487533	0.0442683	1.35391
sample	hsa-miR-221-5p	0.586111	0.636318	0.358532	0.586111	-0.586111	0.0450765	1.34605
sample	hsa-miR-5009-5p	0.157114	0.861376	0.713744	0.713744	-0.713744	0.0462036	1.33532
sample	hsa-miR-3143	0.0228046	1.13071	0.802975	0.802975	-0.802975	0.0464449	1.33306
sample	hsa-miR-4704-5p	0.450315	0.375576	0.774477	0.450315	-0.450315	0.0470318	1.32761
sample	No miRNA	-0.176813	-0.778669	-0.72883	-0.72883	0.72883	0.0480456	1.31835
sample	hsa-miR-4738-3p	0.289802	0.893718	0.474651	0.474651	-0.474651	0.0488319	1.3113
sample	hsa-miR-3152-5p	-0.709658	-0.823416	-0.161816	-0.709658	0.709658	0.0489832	1.30995
sample	hsa-miR-1180	0.40892	0.770362	0.398063	0.40892	-0.40892	0.0506225	1.29566
sample	hsa-miR-4797-5p	0.602937	0.348368	0.592939	0.592939	-0.592939	0.0506225	1.29566
sample	hsa-miR-3123	-0.647301	-0.447176	-0.43375	-0.447176	0.447176	0.0518046	1.28563
sample	hsa-miR-30c-5p	0.980618	0.322189	0.380906	0.380906	-0.380906	0.0518443	1.2853
sample	hsa-miR-219-1-3p	0.832881	0.35078	0.416924	0.416924	-0.416924	0.0518443	1.2853
sample	hsa-miR-3191-3p	0.977647	0.542442	0.19041	0.542442	-0.542442	0.0518443	1.2853
sample	hsa-miR-4525	0.0593491	0.63533	1.24566	0.63533	-0.63533	0.0518443	1.2853
sample	hsa-miR-6511b-5p	0.652775	0.0947819	1.0602	0.652775	-0.652775	0.0518443	1.2853
sample	hsa-miR-4754	0.778494	0.430679	0.360926	0.430679	-0.430679	0.0521625	1.28264
sample	hsa-miR-548ag	-0.669687	-0.862261	-0.148402	-0.669687	0.669687	0.052423	1.28048
sample	hsa-miR-6507-5p	-0.533499	-0.724422	-0.301854	-0.533499	0.533499	0.052423	1.28048
sample	hsa-miR-3120-3p	-0.785133	-0.252636	-0.554381	-0.554381	0.554381	0.052923	1.27636
sample	hsa-miR-182-3p	0.844781	0.450769	0.297433	0.450769	-0.450769	0.054053	1.26718
sample	hsa-miR-485-3p	0.313888	0.75492	0.483753	0.483753	-0.483753	0.054053	1.26718
sample	hsa-miR-4269	0.731383	0.552592	0.275888	0.552592	-0.552592	0.054053	1.26718
sample	hsa-miR-4725-5p	0.308375	0.424889	0.873845	0.424889	-0.424889	0.054053	1.26718
sample	hsa-miR-4763-5p	0.527573	0.36933	0.607574	0.527573	-0.527573	0.054053	1.26718
sample	No miRNA	-0.421565	-0.978184	-0.270206	-0.421565	0.421565	0.054053	1.26718
sample	hsa-miR-1207-5p	0.433326	0.579883	0.474673	0.474673	-0.474673	0.0540676	1.26706
sample	hsa-miR-1254	0.413196	0.825554	0.334209	0.413196	-0.413196	0.0540676	1.26706
sample	hsa-miR-4312	-0.826672	-0.394347	-0.351516	-0.394347	0.394347	0.0540676	1.26706
sample	hsa-miR-4253	0.920829	0.467576	0.248552	0.467576	-0.467576	0.0540676	1.26706
sample	hsa-miR-5194	2.2392	0.0196999	0.535164	0.535164	-0.535164	0.0540676	1.26706
sample	hsa-miR-6715b-5p	0.50041	0.333721	0.690762	0.50041	-0.50041	0.0540676	1.26706
sample	hsa-miR-146b-5p	0.761493	0.31651	0.463336	0.463336	-0.463336	0.0551166	1.25872
sample	hsa-miR-4295	-0.520649	-0.569265	-0.393318	-0.520649	0.520649	0.0551166	1.25872
sample	hsa-miR-4762-5p	-0.292622	-0.439239	-0.853793	-0.439239	0.439239	0.0551166	1.25872
sample	hsa-miR-4701-3p	0.835414	0.549923	0.21002	0.549923	-0.549923	0.0564016	1.24871
sample	hsa-miR-3064-3p	0.897081	0.481542	0.229716	0.481542	-0.481542	0.0576797	1.23898
sample	hsa-miR-431-5p	0.587115	0.65851	0.265621	0.587115	-0.587115	0.0591721	1.22788
sample	hsa-miR-194-3p	0.400384	NA	0.918092	0.659238	-0.659238	0.0594453	1.22588
sample	hsa-miR-4650-3p	0.108908	1.05542	0.563232	0.563232	-0.563232	0.0599451	1.22225
sample	No miRNA	-0.400488	-0.849206	-0.304902	-0.400488	0.400488	0.0607644	1.21635
sample	hsa-miR-296-5p	0.619828	0.356619	0.48344	0.48344	-0.48344	0.0621318	1.20669
sample	hsa-miR-2355-3p	1.00495	0.213141	0.430536	0.430536	-0.430536	0.0621318	1.20669
sample	hsa-miR-4458	-0.73443	-0.489559	-0.278768	-0.489559	0.489559	0.0623997	1.20482
sample	No miRNA	-0.369662	-0.922025	-0.294144	-0.369662	0.369662	0.0623997	1.20482
sample	hsa-miR-548b-3p	-0.643541	-0.27876	-0.556715	-0.556715	0.556715	0.0630212	1.20051
sample	hsa-miR-4513	0.741419	0.490136	0.268534	0.490136	-0.490136	0.0639524	1.19414
sample	hsa-miR-3121-3p	-0.566143	-0.370105	-0.501277	-0.501277	0.501277	0.064334	1.19156
sample	hsa-miR-370	-0.589797	-0.342281	-0.511387	-0.511387	0.511387	0.0644395	1.19085
sample	No miRNA	-0.333283	-0.693257	-0.441458	-0.441458	0.441458	0.0644395	1.19085
sample	hsa-miR-1260a	0.47007	0.545784	0.407359	0.47007	-0.47007	0.0650009	1.18708
sample	hsa-miR-4268	0.500737	0.319601	0.629459	0.500737	-0.500737	0.0650009	1.18708
sample	hsa-miR-5007-5p	-0.427758	-0.46148	-0.53336	-0.46148	0.46148	0.0650009	1.18708
sample	No miRNA	-0.349799	-0.962534	-0.281892	-0.349799	0.349799	0.0650009	1.18708
sample	hsa-miR-644a	0.525266	0.325118	0.590766	0.525266	-0.525266	0.0650592	1.18669
sample	hsa-miR-6500-3p	0.447269	0.361726	0.630904	0.447269	-0.447269	0.0650876	1.1865
sample	hsa-miR-4655-5p	0.509991	0.612663	0.316937	0.509991	-0.509991	0.0662567	1.17877
sample	hsa-miR-31-5p	-0.447902	-0.509612	-0.448268	-0.448268	0.448268	0.0675201	1.17057
sample	hsa-miR-6124	-0.78877	-0.574979	-0.166975	-0.574979	0.574979	0.0675201	1.17057
sample	hsa-miR-5702	-0.26198	-0.956997	-0.35997	-0.35997	0.35997	0.0677551	1.16906
sample	hsa-miR-2110	0.557183	0.56834	0.301241	0.557183	-0.557183	0.0690603	1.16077
sample	hsa-miR-711	0.547475	-0.0587421	1.82082	0.547475	-0.547475	0.0695611	1.15763
sample	hsa-miR-217	0.373736	0.440241	0.591526	0.440241	-0.440241	0.0706366	1.15097
sample	hsa-miR-4508	-0.646997	-0.366387	-0.405855	-0.405855	0.405855	0.0706366	1.15097
sample	hsa-miR-4728-3p	0.339675	0.559866	0.502941	0.502941	-0.502941	0.0715367	1.14547
sample	hsa-miR-203b-3p	0.788438	0.291121	0.391917	0.391917	-0.391917	0.0718362	1.14366
sample	hsa-miR-125b-5p	-0.208137	-0.323041	-1.16546	-0.323041	0.323041	0.0722269	1.1413
sample	hsa-miR-609	0.142454	0.544793	0.844587	0.544793	-0.544793	0.0722269	1.1413
sample	hsa-miR-1912	0.730955	0.135485	0.638459	0.638459	-0.638459	0.0722269	1.1413
sample	hsa-miR-3912	-0.841238	-0.134548	-0.561148	-0.561148	0.561148	0.0722269	1.1413
sample	hsa-miR-544b	-0.960194	-0.311055	-0.287078	-0.311055	0.311055	0.0722269	1.1413
sample	hsa-miR-4489	0.357494	0.81849	0.302311	0.357494	-0.357494	0.0722269	1.1413
sample	hsa-miR-6069	-0.50632	-0.722787	-0.226624	-0.50632	0.50632	0.0722269	1.1413
sample	hsa-miR-514a-3p	0.238407	0.276533	1.21307	0.276533	-0.276533	0.0723055	1.14083
sample	hsa-miR-99b-5p	0.0720625	0.389844	1.55759	0.389844	-0.389844	0.0725446	1.1394
sample	hsa-miR-452-3p	0.55256	0.224986	0.652831	0.55256	-0.55256	0.0743638	1.12864
sample	hsa-miR-1228-3p	0.375113	0.0793775	1.54283	0.375113	-0.375113	0.0743638	1.12864
sample	hsa-miR-4504	0.534203	0.932647	0.104587	0.534203	-0.534203	0.0744593	1.12808
sample	hsa-miR-4444	1.15451	0.43704	0.105282	0.43704	-0.43704	0.0744593	1.12808
sample	hsa-miR-30e-5p	0.800706	0.425813	0.2382	0.425813	-0.425813	0.0748271	1.12594
sample	hsa-miR-483-5p	0.186863	NA	1.26418	0.725522	-0.725522	0.0748271	1.12594
sample	hsa-miR-3184-3p	-0.344898	-0.890169	-0.264981	-0.344898	0.344898	0.0758869	1.11983
sample	hsa-miR-1236-3p	0.434388	0.235579	0.779987	0.434388	-0.434388	0.0765211	1.11622
sample	hsa-miR-548h-5p	-0.49728	-0.289194	-0.598442	-0.49728	0.49728	0.0770469	1.11324
sample	hsa-miR-23a-3p	-0.479914	-0.380946	-0.496074	-0.479914	0.479914	0.0772758	1.11196
sample	hsa-miR-6090	-0.280956	-0.570012	-0.531288	-0.531288	0.531288	0.0773137	1.11174
sample	hsa-miR-328	-0.660616	-0.388057	-0.337891	-0.388057	0.388057	0.077416	1.11117
sample	hsa-miR-6721-5p	0.453187	0.306895	0.620123	0.453187	-0.453187	0.077416	1.11117
sample	No miRNA	-0.386543	-0.851346	-0.236282	-0.386543	0.386543	0.077416	1.11117
sample	hsa-miR-3937	-0.867642	-0.15525	-0.476173	-0.476173	0.476173	0.0781649	1.10699
sample	No miRNA	-0.27172	-0.946192	-0.299768	-0.299768	0.299768	0.0785646	1.10477
sample	hsa-miR-486-3p	0.462844	0.406802	0.474553	0.462844	-0.462844	0.0786936	1.10406
sample	hsa-let-7c	-0.414585	-0.456951	-0.471261	-0.456951	0.456951	0.07873	1.10386
sample	hsa-miR-299-3p	0.701421	0.212532	0.500475	0.500475	-0.500475	0.0788555	1.10317
sample	hsa-miR-1322	0.499276	0.704817	0.211982	0.499276	-0.499276	0.0788555	1.10317
sample	hsa-miR-34a-5p	0.65804	0.198504	0.551687	0.551687	-0.551687	0.0796282	1.09893
sample	hsa-miR-122-3p	-0.484132	NA	-0.665379	-0.574755	0.574755	0.0804236	1.09462
sample	hsa-miR-340-5p	0.444578	NA	0.712782	0.57868	-0.57868	0.080933	1.09187
sample	hsa-miR-4437	0.593956	0.561679	0.226732	0.561679	-0.561679	0.080933	1.09187
sample	hsa-miR-148b-5p	0.609376	NA	0.527331	0.568353	-0.568353	0.0819766	1.08631
sample	hsa-miR-192-3p	0.358389	0.655385	0.346775	0.358389	-0.358389	0.0825228	1.08343
sample	hsa-miR-1303	0.517783	0.187154	0.702908	0.517783	-0.517783	0.0825228	1.08343
sample	hsa-miR-3616-3p	0.147477	0.748317	0.538887	0.538887	-0.538887	0.0825228	1.08343
sample	hsa-miR-5580-3p	-0.240556	-0.813424	-0.377831	-0.377831	0.377831	0.0825228	1.08343
sample	hsa-miR-155-3p	-0.798062	NA	-0.378271	-0.588166	0.588166	0.0825909	1.08307
sample	hsa-miR-4445-3p	-1.14499	-0.0472595	-0.468897	-0.468897	0.468897	0.0825909	1.08307
sample	hsa-miR-4789-5p	0.199786	0.194712	1.52006	0.199786	-0.199786	0.082889	1.0815
sample	hsa-miR-4703-3p	0.455046	0.650246	0.259047	0.455046	-0.455046	0.082918	1.08135
sample	hsa-miR-371b-3p	0.485361	0.738997	0.185672	0.485361	-0.485361	0.082918	1.08135
sample	hsa-miR-4792	0.55277	0.24877	0.555125	0.55277	-0.55277	0.082918	1.08135
sample	hsa-miR-4774-5p	-0.329479	-0.469724	-0.53053	-0.469724	0.469724	0.0829871	1.08099
sample	hsa-miR-548i	-0.524615	-0.428274	-0.36896	-0.428274	0.428274	0.083331	1.07919
sample	hsa-miR-5002-3p	0.212445	0.64279	0.519437	0.519437	-0.519437	0.083331	1.07919
sample	hsa-miR-199b-3p	0.485897	0.583108	0.27381	0.485897	-0.485897	0.0833481	1.0791
sample	hsa-miR-2116-3p	-0.404763	-0.358892	-0.563187	-0.404763	0.404763	0.0833481	1.0791
sample	hsa-miR-3689d	0.566307	0.179432	0.641711	0.566307	-0.566307	0.0833481	1.0791
sample	hsa-miR-5095	0.76045	0.369645	0.262269	0.369645	-0.369645	0.0839552	1.07595
sample	hsa-miR-4733-5p	0.19728	0.509504	0.671922	0.509504	-0.509504	0.0841508	1.07494
sample	hsa-miR-4304	-0.983278	-0.316042	-0.21011	-0.316042	0.316042	0.0842764	1.07429
sample	hsa-miR-4656	0.577999	0.626385	0.172634	0.577999	-0.577999	0.0858018	1.0665
sample	hsa-miR-935	0.176332	0.227521	1.36068	0.227521	-0.227521	0.0873523	1.05873
sample	hsa-miR-6085	0.223678	0.433366	0.711525	0.433366	-0.433366	0.0873523	1.05873
sample	hsa-let-7b-3p	0.716282	0.445298	0.209703	0.445298	-0.445298	0.0879336	1.05585
sample	hsa-miR-510	0.431857	0.139548	0.876356	0.431857	-0.431857	0.089277	1.04926
sample	hsa-miR-550a-5p	0.435442	NA	0.683578	0.55951	-0.55951	0.089277	1.04926
sample	hsa-miR-5699	-0.132277	-0.988828	-0.386006	-0.386006	0.386006	0.089277	1.04926
sample	hsa-miR-5001-5p	1.05376	0.383714	0.110938	0.383714	-0.383714	0.0895432	1.04797
sample	hsa-miR-6514-3p	0.829157	0.507309	0.103038	0.507309	-0.507309	0.0895432	1.04797
sample	hsa-miR-3942-5p	-0.786601	-0.16377	-0.449516	-0.449516	0.449516	0.0895514	1.04793
sample	hsa-miR-196a-3p	-0.471485	NA	-0.632856	-0.552171	0.552171	0.0901663	1.04496
sample	hsa-miR-339-3p	0.43562	0.527007	0.33084	0.43562	-0.43562	0.090816	1.04184
sample	hsa-miR-507	0.52447	0.48045	0.293317	0.48045	-0.48045	0.0909328	1.04128
sample	hsa-miR-3141	-0.82378	-0.323289	-0.246514	-0.323289	0.323289	0.0909328	1.04128
sample	hsa-miR-5004-5p	0.411405	0.452327	0.417661	0.417661	-0.417661	0.0909328	1.04128
sample	hsa-miR-4527	0.266111	0.674278	0.38893	0.38893	-0.38893	0.0915453	1.03836
sample	hsa-miR-218-5p	0.686975	0.353634	0.287092	0.353634	-0.353634	0.0915863	1.03817
sample	hsa-miR-363-3p	1.01108	0.295982	0.189015	0.295982	-0.295982	0.0915863	1.03817
sample	hsa-miR-554	-0.363828	-0.244204	-0.745471	-0.363828	0.363828	0.0915863	1.03817
sample	hsa-miR-218-2-3p	-0.351018	NA	-0.780258	-0.565638	0.565638	0.0915863	1.03817
sample	hsa-miR-371a-5p	-0.541236	NA	-0.545109	-0.543173	0.543173	0.0915863	1.03817
sample	hsa-miR-377-5p	0.348308	NA	0.790174	0.569241	-0.569241	0.0915863	1.03817
sample	hsa-miR-1243	0.489148	0.936992	0.0573347	0.489148	-0.489148	0.0915863	1.03817
sample	hsa-miR-3675-3p	0.977758	0.771347	-0.119978	0.771347	-0.771347	0.0915863	1.03817
sample	hsa-miR-382-3p	0.284611	0.521644	0.481887	0.481887	-0.481887	0.0915863	1.03817
sample	hsa-miR-4784	0.226784	0.58092	0.50462	0.50462	-0.50462	0.0915863	1.03817
sample	hsa-miR-6716-3p	-0.345789	-1.07746	-0.119226	-0.345789	0.345789	0.0915863	1.03817
sample	hsa-miR-6716-5p	0.121994	0.798162	0.481156	0.481156	-0.481156	0.0915863	1.03817
sample	No miRNA	-0.262012	-0.597715	-0.445651	-0.445651	0.445651	0.0915863	1.03817
sample	hsa-miR-1915-3p	-0.550331	-0.2561	-0.490284	-0.490284	0.490284	0.0916957	1.03765
sample	hsa-miR-605	0.231897	0.0803189	1.69138	0.231897	-0.231897	0.0917056	1.0376
sample	No miRNA	-0.408258	-0.780046	-0.181389	-0.408258	0.408258	0.0925241	1.03375
sample	hsa-miR-99a-5p	-0.315092	-0.569948	-0.397737	-0.397737	0.397737	0.0930133	1.03145
sample	hsa-miR-4493	0.00329457	1.64282	0.32202	0.32202	-0.32202	0.0930133	1.03145
sample	hsa-miR-377-3p	-0.535904	-0.425729	-0.313708	-0.425729	0.425729	0.0933366	1.02995
sample	hsa-miR-4308	-0.906472	-0.312808	-0.201724	-0.312808	0.312808	0.0933366	1.02995
sample	hsa-miR-652-5p	0.182219	1.04465	0.275787	0.275787	-0.275787	0.0933366	1.02995
sample	hsa-miR-5588-5p	-0.305713	-0.623168	-0.363607	-0.363607	0.363607	0.0933366	1.02995
sample	hsa-miR-1471	-0.339454	-0.222352	-0.80022	-0.339454	0.339454	0.094085	1.02648
sample	hsa-miR-4283	1.17119	0.115424	0.302129	0.302129	-0.302129	0.094085	1.02648
sample	hsa-miR-548aj-3p	-0.400258	-0.865671	-0.14004	-0.400258	0.400258	0.094085	1.02648
sample	hsa-miR-6503-5p	0.231734	0.603166	0.461005	0.461005	-0.461005	0.094085	1.02648
sample	hsa-miR-1231	0.156426	0.280281	1.095	0.280281	-0.280281	0.0941511	1.02617
sample	hsa-miR-4633-5p	0.144886	0.45977	0.748754	0.45977	-0.45977	0.0955162	1.01992
sample	No miRNA	-0.362131	-0.750014	-0.222269	-0.362131	0.362131	0.0956034	1.01953
sample	hsa-miR-1233-3p	0.281721	0.209569	0.929382	0.281721	-0.281721	0.0960795	1.01737
sample	hsa-miR-6508-5p	-0.474383	-0.565942	-0.238953	-0.474383	0.474383	0.0962386	1.01665
sample	hsa-miR-4645-3p	0.275614	0.389946	0.613892	0.389946	-0.389946	0.0963932	1.01595
sample	hsa-miR-5686	-0.293182	-0.874414	-0.220219	-0.293182	0.293182	0.0963932	1.01595
sample	hsa-miR-3128	-1.04311	0.00479925	-0.493349	-0.493349	0.493349	0.0966188	1.01494
sample	hsa-miR-3174	0.929421	0.291717	0.196263	0.291717	-0.291717	0.0966188	1.01494
sample	hsa-miR-1273d	-0.709349	-0.518784	-0.117257	-0.518784	0.518784	0.0966188	1.01494
sample	hsa-miR-4461	0.154781	1.05834	0.283344	0.283344	-0.283344	0.0966188	1.01494
sample	hsa-miR-518f-5p	-0.274719	-0.462614	-0.522939	-0.462614	0.462614	0.0967394	1.0144
sample	hsa-miR-498	-0.193047	-0.735019	-0.39655	-0.39655	0.39655	0.0967462	1.01437
sample	hsa-miR-30c-1-3p	0.913601	0.208394	0.283126	0.283126	-0.283126	0.0967462	1.01437
sample	hsa-miR-622	0.313996	0.586042	0.361694	0.361694	-0.361694	0.0969085	1.01364
sample	hsa-miR-3681-3p	0.410267	0.289148	0.558621	0.410267	-0.410267	0.0969085	1.01364
sample	hsa-miR-548y	-0.673814	-0.404909	-0.218298	-0.404909	0.404909	0.0969085	1.01364
sample	No miRNA	-0.326114	-0.647151	-0.305769	-0.326114	0.326114	0.0969085	1.01364
sample	hsa-miR-519e-5p	-0.312382	-0.573736	-0.370763	-0.370763	0.370763	0.0970194	1.01314
sample	hsa-miR-2116-5p	0.289159	0.37203	0.604458	0.37203	-0.37203	0.0970194	1.01314
sample	hsa-miR-6083	0.515425	0.407496	0.32361	0.407496	-0.407496	0.0970194	1.01314
sample	hsa-let-7g-3p	0.957808	NA	0.222118	0.589963	-0.589963	0.0977706	1.00979
sample	hsa-miR-3681-5p	0.190828	0.832555	0.332647	0.332647	-0.332647	0.098482	1.00664
sample	hsa-miR-4524b-3p	0.522778	0.35871	0.358331	0.35871	-0.35871	0.0985265	1.00645
sample	hsa-miR-634	0.568838	0.511459	0.192741	0.511459	-0.511459	0.0995969	1.00175
sample	hsa-miR-214-5p	0.554389	0.206683	0.501643	0.501643	-0.501643	0.100365	0.998418
sample	hsa-miR-6512-5p	-0.316415	-0.538493	-0.383438	-0.383438	0.383438	0.100365	0.998418
sample	No miRNA	-0.581448	-0.600886	-0.122515	-0.581448	0.581448	0.100365	0.998418
sample	hsa-miR-4496	-0.185098	1.90316	0.45493	0.45493	-0.45493	0.10094	0.995937
sample	hsa-miR-4800-5p	0.674495	0.191753	0.413514	0.413514	-0.413514	0.103446	0.985285
sample	hsa-miR-1297	0.648388	0.66583	0.0368363	0.648388	-0.648388	0.104328	0.981599
sample	hsa-miR-516b-5p	0.508993	0.261729	0.459459	0.459459	-0.459459	0.104544	0.980699
sample	hsa-miR-1234-5p	-0.375831	-0.503062	-0.338954	-0.375831	0.375831	0.104878	0.979314
sample	hsa-miR-373-3p	-0.459605	-0.24991	-0.515603	-0.459605	0.459605	0.107481	0.968668
sample	hsa-let-7e-5p	-0.283798	-0.522374	-0.407929	-0.407929	0.407929	0.107641	0.968023
sample	hsa-miR-143-3p	-0.236805	-0.145126	-1.09704	-0.236805	0.236805	0.107641	0.968023
sample	hsa-miR-378a-3p	-0.421842	-0.19961	-0.624855	-0.421842	0.421842	0.107641	0.968023
sample	hsa-miR-654-5p	0.198532	0.459307	0.585691	0.459307	-0.459307	0.107641	0.968023
sample	hsa-miR-770-5p	0.182003	0.501776	0.56189	0.501776	-0.501776	0.107641	0.968023
sample	hsa-miR-423-5p	0.288565	NA	0.794004	0.541285	-0.541285	0.107641	0.968023
sample	hsa-let-7f-2-3p	0.266365	0.975859	0.159895	0.266365	-0.266365	0.107641	0.968023
sample	hsa-miR-362-3p	0.593104	0.174979	0.483131	0.483131	-0.483131	0.107641	0.968023
sample	hsa-miR-1249	0.163882	0.546673	0.54218	0.54218	-0.54218	0.107641	0.968023
sample	hsa-miR-3944-3p	0.573392	0.576446	0.122913	0.573392	-0.573392	0.107641	0.968023
sample	hsa-miR-4704-3p	0.261834	0.480751	0.470164	0.470164	-0.470164	0.107641	0.968023
sample	hsa-miR-548av-5p	-0.262876	-0.822895	-0.229473	-0.262876	0.262876	0.107641	0.968023
sample	hsa-miR-6715a-3p	0.417795	0.337161	0.448488	0.417795	-0.417795	0.107641	0.968023
sample	hsa-miR-1468	-0.67393	-0.408058	-0.1791	-0.408058	0.408058	0.108182	0.965846
sample	hsa-miR-2355-5p	-0.760218	-0.551365	-0.0304181	-0.551365	0.551365	0.10868	0.96385
sample	hsa-miR-4775	-0.311464	-0.380359	-0.51075	-0.380359	0.380359	0.10868	0.96385
sample	hsa-miR-5698	-0.0454472	-0.820921	-0.484402	-0.484402	0.484402	0.10868	0.96385
sample	hsa-miR-4693-3p	0.298123	0.271091	0.673711	0.298123	-0.298123	0.110101	0.958209
sample	hsa-let-7f-5p	-0.198694	-0.640893	-0.399942	-0.399942	0.399942	0.110574	0.956347
sample	hsa-miR-1257	0.134472	0.371563	0.8	0.371563	-0.371563	0.110589	0.95629
sample	hsa-miR-3177-5p	-0.521867	-0.766977	-0.0405958	-0.521867	0.521867	0.110589	0.95629
sample	hsa-miR-4707-3p	0.470508	0.313491	0.406482	0.406482	-0.406482	0.110838	0.955313
sample	hsa-miR-105-3p	0.511422	0.37507	0.305935	0.37507	-0.37507	0.112097	0.950405
sample	hsa-miR-921	0.727785	0.346311	0.187268	0.346311	-0.346311	0.11232	0.949541
sample	hsa-miR-5008-3p	-0.650194	-0.242337	-0.336035	-0.336035	0.336035	0.11232	0.949541
sample	hsa-miR-5047	0.641414	0.3262	0.257431	0.3262	-0.3262	0.11232	0.949541
sample	No miRNA	-0.364126	-0.658445	-0.208487	-0.364126	0.364126	0.113881	0.943548
sample	hsa-let-7i-5p	-0.175552	-0.192116	-1.06136	-0.192116	0.192116	0.114179	0.942414
sample	hsa-miR-572	-0.249723	-0.211843	-0.842962	-0.249723	0.249723	0.114179	0.942414
sample	hsa-miR-1282	-0.269955	-0.396892	-0.523096	-0.396892	0.396892	0.114179	0.942414
sample	hsa-miR-1238-3p	0.285726	0.405987	0.488926	0.405987	-0.405987	0.115354	0.937966
sample	hsa-miR-759	-0.543129	-0.315481	-0.324814	-0.324814	0.324814	0.116979	0.931894
sample	hsa-miR-577	-0.388139	-0.208701	-0.605117	-0.388139	0.388139	0.119561	0.922411
sample	hsa-miR-345-3p	-0.420576	-0.45352	-0.292739	-0.420576	0.420576	0.119561	0.922411
sample	hsa-miR-6128	-1.20618	-0.433419	0.0862691	-0.433419	0.433419	0.120075	0.920546
sample	hsa-let-7g-5p	-0.29765	-0.0810472	-1.01595	-0.29765	0.29765	0.120146	0.920291
sample	hsa-miR-3200-3p	0.179536	0.395075	0.635844	0.395075	-0.395075	0.120845	0.91777
sample	hsa-miR-302b-5p	-0.0582099	-0.419183	-0.820723	-0.419183	0.419183	0.12237	0.912326
sample	hsa-miR-520g	0.90441	0.134236	0.280936	0.280936	-0.280936	0.12237	0.912326
sample	hsa-miR-222-5p	0.451755	0.519936	0.207632	0.451755	-0.451755	0.12237	0.912326
sample	hsa-miR-3926	-0.456261	-0.1515	-0.598432	-0.456261	0.456261	0.12237	0.912326
sample	hsa-miR-5192	0.494079	0.345653	0.319086	0.345653	-0.345653	0.12237	0.912326
sample	hsa-miR-144-3p	-0.127456	-0.225807	-1.03516	-0.225807	0.225807	0.123638	0.907849
sample	hsa-miR-323a-3p	-0.277588	-0.408542	-0.470367	-0.408542	0.408542	0.123638	0.907849
sample	hsa-miR-4654	0.467712	0.752532	0.0526045	0.467712	-0.467712	0.123638	0.907849
sample	hsa-miR-3674	0.508095	0.312207	0.334205	0.334205	-0.334205	0.124931	0.903328
sample	hsa-miR-4457	-0.45411	-0.635057	-0.120005	-0.45411	0.45411	0.1269	0.896537
sample	hsa-miR-1296	0.689371	0.127885	0.401297	0.401297	-0.401297	0.12726	0.89531
sample	hsa-miR-4755-3p	0.6148	0.188144	0.380665	0.380665	-0.380665	0.127572	0.894244
sample	hsa-miR-26a-2-3p	-0.36449	NA	-0.618407	-0.491449	0.491449	0.127712	0.893767
sample	hsa-miR-4666a-3p	-0.014862	-0.431233	-0.870029	-0.431233	0.431233	0.127712	0.893767
sample	hsa-miR-335-5p	-0.151121	-0.655577	-0.392795	-0.392795	0.392795	0.128037	0.892664
sample	hsa-miR-548aq-5p	-0.694041	-0.730465	0.0839567	-0.694041	0.694041	0.128049	0.892624
sample	hsa-miR-147b	-0.36995	-0.306385	-0.458998	-0.36995	0.36995	0.129653	0.887217
sample	hsa-let-7a-5p	-0.385351	-0.160387	-0.640356	-0.385351	0.385351	0.130122	0.885648
sample	hsa-miR-649	-0.352742	-0.22435	-0.585451	-0.352742	0.352742	0.130122	0.885648
sample	hsa-miR-3198	-0.587616	-0.223164	-0.351451	-0.351451	0.351451	0.130122	0.885648
sample	hsa-miR-548x-3p	-0.43537	-0.789811	-0.042305	-0.43537	0.43537	0.130122	0.885648
sample	hsa-miR-337-5p	-0.625086	NA	-0.3518	-0.488443	0.488443	0.130305	0.885038
sample	hsa-miR-4639-3p	0.432687	0.345479	0.349248	0.349248	-0.349248	0.130305	0.885038
sample	hsa-miR-3622b-3p	-0.314969	-0.544483	-0.281528	-0.314969	0.314969	0.132131	0.878996
sample	hsa-miR-1304-3p	-0.156639	-0.733614	-0.320669	-0.320669	0.320669	0.132131	0.878996
sample	hsa-miR-4790-5p	0.224656	0.111467	1.0194	0.224656	-0.224656	0.132131	0.878996
sample	hsa-miR-664b-5p	0.813209	0.142955	0.288491	0.288491	-0.288491	0.132131	0.878996
sample	hsa-miR-645	-0.392537	-0.126367	-0.672805	-0.392537	0.392537	0.132986	0.876193
sample	hsa-miR-548o-3p	-0.132663	-0.361812	-0.707502	-0.361812	0.361812	0.132986	0.876193
sample	hsa-miR-3917	-0.265987	-0.234125	-0.679478	-0.265987	0.265987	0.132986	0.876193
sample	hsa-miR-670	-0.846174	0.0173936	-0.469897	-0.469897	0.469897	0.132986	0.876193
sample	hsa-miR-2861	-0.735446	-0.259083	-0.207138	-0.259083	0.259083	0.132986	0.876193
sample	hsa-miR-411-3p	-0.20273	-0.447789	-0.488257	-0.447789	0.447789	0.133566	0.874303
sample	hsa-miR-224-5p	-0.0901275	-0.138996	-1.29948	-0.138996	0.138996	0.134018	0.872837
sample	hsa-miR-3176	0.15724	0.532403	0.462484	0.462484	-0.462484	0.134607	0.870932
sample	hsa-miR-551a	-0.322661	-0.100272	-0.822101	-0.322661	0.322661	0.135083	0.869401
sample	hsa-miR-892b	0.28072	0.257289	0.608775	0.28072	-0.28072	0.136036	0.866346
sample	hsa-miR-323b-5p	0.175954	0.62802	0.355537	0.355537	-0.355537	0.136036	0.866346
sample	hsa-miR-5583-5p	-0.247755	-0.675527	-0.2459	-0.247755	0.247755	0.136036	0.866346
sample	hsa-miR-1539	-0.106028	-0.230871	-0.982018	-0.230871	0.230871	0.136745	0.864089
sample	hsa-miR-944	0.189965	0.210602	0.827809	0.210602	-0.210602	0.138938	0.857178
sample	hsa-miR-3920	-0.593664	-0.152473	-0.401986	-0.401986	0.401986	0.138938	0.857178
sample	hsa-miR-4261	0.4034	0.208604	0.510998	0.4034	-0.4034	0.138938	0.857178
sample	hsa-miR-4651	-0.0405113	0.939553	0.425475	0.425475	-0.425475	0.138938	0.857178
sample	hsa-miR-4745-5p	0.242911	0.932003	0.111343	0.242911	-0.242911	0.138938	0.857178
sample	hsa-miR-4667-5p	0.326364	0.69361	0.154355	0.326364	-0.326364	0.138938	0.857178
sample	hsa-miR-6132	0.711527	0.290017	0.174601	0.290017	-0.290017	0.139708	0.85478
sample	hsa-miR-5091	0.958179	0.260186	0.0803825	0.260186	-0.260186	0.140204	0.853241
sample	hsa-miR-3190-5p	0.00705872	0.323996	1.00551	0.323996	-0.323996	0.14049	0.852356
sample	hsa-miR-3130-3p	-0.367594	-0.148857	-0.636607	-0.367594	0.367594	0.140679	0.85177
sample	hsa-miR-4782-3p	-0.680972	-0.172753	-0.308265	-0.308265	0.308265	0.140679	0.85177
sample	hsa-miR-4325	0.567525	0.268493	0.28201	0.28201	-0.28201	0.142449	0.846342
sample	hsa-miR-4661-5p	0.325867	0.485793	0.285919	0.325867	-0.325867	0.143849	0.842094
sample	hsa-miR-451b	-0.241107	-0.621925	-0.268034	-0.268034	0.268034	0.143894	0.841957
sample	hsa-miR-3929	-0.927389	-0.092869	-0.250843	-0.250843	0.250843	0.143914	0.841897
sample	hsa-miR-376b-3p	0.78143	0.263146	0.149745	0.263146	-0.263146	0.144518	0.840077
sample	hsa-miR-4719	-0.365069	-0.538768	-0.205175	-0.365069	0.365069	0.145836	0.836134
sample	hsa-miR-888-3p	0.269863	0.361869	0.455379	0.361869	-0.361869	0.147061	0.832502
sample	hsa-miR-4771	-0.334781	-0.324949	-0.417882	-0.334781	0.334781	0.148828	0.827315
sample	hsa-miR-4692	0.0153852	0.132377	1.43741	0.132377	-0.132377	0.149441	0.825529
sample	hsa-miR-4768-3p	-0.090896	-0.294576	-0.823509	-0.294576	0.294576	0.149803	0.824478
sample	hsa-miR-4302	0.593551	0.602389	-0.00771196	0.593551	-0.593551	0.150311	0.82301
sample	hsa-miR-6499-5p	0.148094	0.266236	0.757901	0.266236	-0.266236	0.150311	0.82301
sample	hsa-miR-548am-3p	-0.589915	-0.260136	-0.256301	-0.260136	0.260136	0.15054	0.822348
sample	hsa-miR-193b-5p	0.295504	NA	0.641664	0.468584	-0.468584	0.15065	0.82203
sample	hsa-miR-135b-3p	0.485418	0.327541	0.265268	0.327541	-0.327541	0.152598	0.816451
sample	hsa-miR-1206	0.560573	0.286909	0.246635	0.286909	-0.286909	0.152598	0.816451
sample	hsa-miR-1273c	-0.647546	-0.0284481	-0.487917	-0.487917	0.487917	0.152729	0.816078
sample	hsa-miR-346	0.651768	0.102639	0.377898	0.377898	-0.377898	0.155703	0.807702
sample	hsa-miR-25-3p	0.474864	0.580343	0.0709766	0.474864	-0.474864	0.157025	0.804031
sample	hsa-miR-223-5p	0.407025	0.545212	0.144606	0.407025	-0.407025	0.157025	0.804031
sample	hsa-miR-92a-2-5p	-0.341912	-0.264005	-0.459399	-0.341912	0.341912	0.15705	0.803961
sample	hsa-miR-455-5p	0.519567	0.362357	0.198017	0.362357	-0.362357	0.157153	0.803677
sample	hsa-miR-664a-3p	-0.484047	-0.0694097	-0.569941	-0.484047	0.484047	0.157153	0.803677
sample	hsa-miR-3168	-0.498929	-0.240069	-0.332207	-0.332207	0.332207	0.157153	0.803677
sample	hsa-miR-3689a-5p	0.563666	0.468044	0.0833322	0.468044	-0.468044	0.15767	0.802252
sample	hsa-miR-4756-3p	0.459887	0.072566	0.589757	0.459887	-0.459887	0.15767	0.802252
sample	hsa-miR-5739	-0.607404	-0.84249	0.155403	-0.607404	0.607404	0.15767	0.802252
sample	No miRNA	-0.254338	-0.530915	-0.288903	-0.288903	0.288903	0.15767	0.802252
sample	hsa-miR-3915	-0.66673	-0.0701643	-0.399171	-0.399171	0.399171	0.157832	0.801804
sample	hsa-miR-6075	-0.591924	-0.599787	0.0217021	-0.591924	0.591924	0.157832	0.801804
sample	hsa-miR-1247-5p	0.113967	0.371232	0.627052	0.371232	-0.371232	0.158532	0.799883
sample	hsa-miR-519b-5p	-0.641887	NA	-0.278083	-0.459985	0.459985	0.159187	0.798092
sample	hsa-miR-3672	0.45946	0.375996	0.225265	0.375996	-0.375996	0.159187	0.798092
sample	hsa-miR-3922-3p	-0.714148	-0.103181	-0.319732	-0.319732	0.319732	0.159187	0.798092
sample	hsa-miR-4641	0.0867235	0.355134	0.69178	0.355134	-0.355134	0.159187	0.798092
sample	hsa-miR-4526	-0.422135	-0.393317	-0.238368	-0.393317	0.393317	0.160032	0.795794
sample	hsa-miR-2681-3p	-0.776729	-0.0447898	-0.346522	-0.346522	0.346522	0.161112	0.792872
sample	hsa-miR-624-3p	0.386799	0.829269	-0.0130028	0.386799	-0.386799	0.161702	0.791286
sample	No miRNA	-0.348463	-0.770636	-0.0440175	-0.348463	0.348463	0.162289	0.78971
sample	hsa-miR-548f	0.197228	0.630332	0.263003	0.263003	-0.263003	0.162418	0.789366
sample	hsa-miR-4260	0.232116	0.107912	0.839353	0.232116	-0.232116	0.162418	0.789366
sample	hsa-miR-4426	0.0377151	0.497566	0.583773	0.497566	-0.497566	0.162611	0.788851
sample	hsa-miR-1253	0.0892128	0.926508	0.206164	0.206164	-0.206164	0.162965	0.787904
sample	hsa-miR-4257	-0.27078	-0.531674	-0.255664	-0.27078	0.27078	0.163855	0.78554
sample	hsa-miR-6076	-0.328065	-0.519722	-0.210031	-0.328065	0.328065	0.163972	0.785231
sample	hsa-miR-1908	0.423909	0.626428	0.0598681	0.423909	-0.423909	0.164766	0.783133
sample	hsa-miR-381-3p	-0.211126	-0.535239	-0.310668	-0.310668	0.310668	0.165836	0.780322
sample	hsa-miR-455-3p	-0.309841	-0.321152	-0.399816	-0.321152	0.321152	0.166878	0.7776
sample	hsa-miR-4675	0.142809	0.13161	0.946688	0.142809	-0.142809	0.1676	0.775727
sample	hsa-miR-3154	-0.324377	1.36314	0.533113	0.533113	-0.533113	0.167802	0.775202
sample	hsa-miR-4802-5p	0.322334	0.18629	0.54938	0.322334	-0.322334	0.167802	0.775202
sample	No miRNA	0.0227285	-1.05375	-0.261679	-0.261679	0.261679	0.167802	0.775202
sample	hsa-let-7a-2-3p	0.4642	0.482446	0.115932	0.4642	-0.4642	0.169715	0.770279
sample	hsa-miR-23b-5p	0.336886	0.725243	0.060924	0.336886	-0.336886	0.170474	0.768342
sample	hsa-miR-548d-5p	-0.0612674	-0.589901	-0.438086	-0.438086	0.438086	0.170521	0.768223
sample	hsa-miR-6514-5p	-0.374642	-0.295664	-0.350311	-0.350311	0.350311	0.170897	0.767265
sample	hsa-miR-4515	0.392686	0.271109	0.357961	0.357961	-0.357961	0.1712	0.766497
sample	hsa-miR-6131	-0.494133	-0.422356	-0.135398	-0.422356	0.422356	0.1712	0.766497
sample	hsa-miR-30d-5p	0.668206	0.251079	0.164523	0.251079	-0.251079	0.171925	0.76466
sample	hsa-miR-4658	-0.113464	-0.179055	-0.884403	-0.179055	0.179055	0.172897	0.762213
sample	hsa-miR-548ao-3p	0.434209	0.345896	0.239818	0.345896	-0.345896	0.174129	0.759129
sample	hsa-miR-4431	-0.753511	-0.154191	-0.204599	-0.204599	0.204599	0.174129	0.759129
sample	hsa-miR-4454	-0.49852	-0.621219	0.00725275	-0.49852	0.49852	0.174129	0.759129
sample	hsa-miR-4710	0.482314	0.472936	0.101008	0.472936	-0.472936	0.174129	0.759129
sample	hsa-miR-4647	0.138372	0.501176	0.403977	0.403977	-0.403977	0.174229	0.758881
sample	hsa-miR-151a-3p	-0.543044	-0.280669	-0.208984	-0.280669	0.280669	0.178285	0.748884
sample	hsa-miR-1237-5p	-0.0210364	-0.862403	-0.283468	-0.283468	0.283468	0.178285	0.748884
sample	hsa-miR-4797-3p	0.168254	0.292431	0.585117	0.292431	-0.292431	0.178358	0.748708
sample	hsa-miR-520e	-0.445068	-0.406253	-0.167396	-0.406253	0.406253	0.182085	0.739726
sample	hsa-miR-29b-1-5p	0.333842	0.878735	-0.0349484	0.333842	-0.333842	0.18352	0.736316
sample	hsa-miR-552	1.54663	0.0731019	-0.0494157	0.0731019	-0.0731019	0.183668	0.735968
sample	hsa-miR-3201	-0.69904	-0.135253	-0.241067	-0.241067	0.241067	0.183668	0.735968
sample	hsa-miR-513c-5p	0.807443	0.15643	0.155078	0.15643	-0.15643	0.183683	0.735931
sample	hsa-miR-3919	-0.604251	-0.220331	-0.21434	-0.220331	0.220331	0.183683	0.735931
sample	hsa-miR-4655-3p	0.823899	0.28375	0.0294647	0.28375	-0.28375	0.183683	0.735931
sample	hsa-miR-509-3p	0.225269	0.227874	0.575925	0.227874	-0.227874	0.184287	0.734504
sample	hsa-miR-127-3p	0.416992	0.430348	0.163815	0.416992	-0.416992	0.184446	0.734131
sample	hsa-miR-1914-3p	-0.514897	-0.0849988	-0.438612	-0.438612	0.438612	0.184446	0.734131
sample	hsa-miR-4301	-0.342592	-0.265575	-0.385356	-0.342592	0.342592	0.184446	0.734131
sample	hsa-miR-20b-3p	0.394639	0.568276	0.0819944	0.394639	-0.394639	0.184528	0.733937
sample	hsa-miR-3167	0.187383	1.01116	0.02454	0.187383	-0.187383	0.184567	0.733846
sample	hsa-miR-4289	-0.204987	-0.869761	-0.072216	-0.204987	0.204987	0.184567	0.733846
sample	hsa-miR-662	-0.452967	-0.354036	-0.195706	-0.354036	0.354036	0.184778	0.733349
sample	hsa-miR-3166	-0.55405	-0.260922	-0.2052	-0.260922	0.260922	0.184778	0.733349
sample	No miRNA	-0.45621	-0.733865	0.06072	-0.45621	0.45621	0.184778	0.733349
sample	hsa-miR-515-3p	-0.36827	-0.377546	-0.245186	-0.36827	0.36827	0.185023	0.732774
sample	hsa-miR-518c-3p	-0.796717	-0.496106	0.120287	-0.496106	0.496106	0.185023	0.732774
sample	hsa-miR-526a	-0.397946	-0.358755	-0.235483	-0.358755	0.358755	0.185023	0.732774
sample	hsa-miR-1914-5p	-0.550122	-0.171275	-0.295882	-0.295882	0.295882	0.186447	0.729444
sample	hsa-miR-4281	-0.455626	-0.277804	-0.259826	-0.277804	0.277804	0.186683	0.728895
sample	hsa-miR-655	0.190317	0.430516	0.371765	0.371765	-0.371765	0.189227	0.723017
sample	hsa-miR-5092	0.646067	0.17866	0.214388	0.214388	-0.214388	0.189227	0.723017
sample	hsa-miR-4743-3p	0.254331	0.289454	0.443103	0.289454	-0.289454	0.189276	0.722905
sample	hsa-miR-892c-5p	-0.0958039	-0.69725	-0.269243	-0.269243	0.269243	0.189276	0.722905
sample	hsa-miR-195-5p	0.594898	0.248433	0.177796	0.248433	-0.248433	0.189858	0.721571
sample	hsa-miR-513c-3p	0.337307	0.314096	0.322813	0.322813	-0.322813	0.191058	0.718835
sample	hsa-miR-5692b	-0.0672505	-0.9833	-0.137399	-0.137399	0.137399	0.192017	0.716661
sample	hsa-miR-6086	-0.425337	-0.607299	-0.0189145	-0.425337	0.425337	0.192501	0.715566
sample	hsa-miR-920	-0.388019	-0.159637	-0.44368	-0.388019	0.388019	0.192513	0.715541
sample	hsa-miR-3135a	-0.880355	-0.408167	0.112813	-0.408167	0.408167	0.192513	0.715541
sample	hsa-miR-4650-5p	-0.0593524	0.308937	0.925626	0.308937	-0.308937	0.19294	0.714579
sample	hsa-miR-590-5p	-0.505973	0.0103189	-0.560215	-0.505973	0.505973	0.193214	0.713961
sample	hsa-miR-4267	0.188564	0.37878	0.413344	0.37878	-0.37878	0.193992	0.712216
sample	hsa-miR-514b-3p	-0.17989	-0.674171	-0.183864	-0.183864	0.183864	0.194265	0.711604
sample	hsa-miR-578	0.604267	0.451863	-0.00499536	0.451863	-0.451863	0.196126	0.707464
sample	hsa-miR-425-5p	0.44074	0.53154	0.04926	0.44074	-0.44074	0.196126	0.707464
sample	hsa-miR-4467	0.120855	0.374689	0.499482	0.374689	-0.374689	0.197105	0.705302
sample	hsa-miR-548n	0.130642	0.706214	0.208641	0.208641	-0.208641	0.197676	0.704046
sample	hsa-miR-4434	-0.317565	0.709569	0.89953	0.709569	-0.709569	0.198254	0.702778
sample	hsa-miR-302e	-0.210631	-0.173444	-0.631404	-0.210631	0.210631	0.198616	0.701985
sample	hsa-miR-4455	-0.785513	-0.54238	0.168472	-0.54238	0.54238	0.198616	0.701985
sample	hsa-miR-4644	0.218959	0.129089	0.688617	0.218959	-0.218959	0.198616	0.701985
sample	hsa-miR-1470	-0.439743	-0.167592	-0.366741	-0.366741	0.366741	0.199438	0.700191
sample	hsa-miR-4750-5p	1.78319	-0.00218591	-0.0940104	-0.00218591	0.00218591	0.200271	0.698383
sample	hsa-miR-187-5p	-0.413071	NA	-0.398634	-0.405853	0.405853	0.200817	0.697199
sample	hsa-miR-379-3p	1.47664	NA	-0.225687	0.625476	-0.625476	0.200817	0.697199
sample	hsa-miR-548al	-0.511133	-0.501436	-0.0113934	-0.501436	0.501436	0.200817	0.697199
sample	hsa-miR-429	-0.347945	-0.239881	-0.368261	-0.347945	0.347945	0.20105	0.696696
sample	hsa-miR-2276	-0.323766	-0.524564	-0.137098	-0.323766	0.323766	0.20105	0.696696
sample	hsa-miR-4646-3p	0.276842	0.4492	0.236731	0.276842	-0.276842	0.201084	0.696622
sample	hsa-miR-4286	0.137805	-1.00204	-0.345254	-0.345254	0.345254	0.201551	0.695616
sample	hsa-miR-548av-3p	-0.131879	-0.703977	-0.198444	-0.198444	0.198444	0.201551	0.695616
sample	hsa-miR-151a-5p	-0.44666	NA	-0.361074	-0.403867	0.403867	0.203749	0.690904
sample	hsa-miR-4708-3p	0.217678	0.387508	0.3473	0.3473	-0.3473	0.204513	0.689279
sample	hsa-miR-1323	0.111361	0.698254	0.217622	0.217622	-0.217622	0.205729	0.686704
sample	hsa-miR-138-1-3p	-0.452367	NA	-0.351604	-0.401986	0.401986	0.206809	0.684431
sample	hsa-miR-561-3p	-0.357905	-0.129496	-0.481908	-0.357905	0.357905	0.206956	0.684121
sample	hsa-miR-569	-0.364779	-0.0295172	-0.621907	-0.364779	0.364779	0.207133	0.683751
sample	hsa-miR-483-3p	0.244815	0.644292	0.11314	0.244815	-0.244815	0.208478	0.68094
sample	hsa-miR-668	0.156723	0.335355	0.465609	0.335355	-0.335355	0.208478	0.68094
sample	hsa-miR-873-5p	-0.731282	-0.132414	-0.169175	-0.169175	0.169175	0.208478	0.68094
sample	hsa-miR-4328	-0.199405	-0.487321	-0.27011	-0.27011	0.27011	0.208478	0.68094
sample	hsa-miR-3974	0.641037	0.0606361	0.308273	0.308273	-0.308273	0.208478	0.68094
sample	hsa-miR-6515-5p	0.81157	-0.0269596	0.300594	0.300594	-0.300594	0.208478	0.68094
sample	hsa-miR-4307	-0.671643	-0.149645	-0.185911	-0.185911	0.185911	0.209314	0.679203
sample	hsa-miR-4266	0.613828	0.515315	-0.0777245	0.515315	-0.515315	0.209314	0.679203
sample	hsa-miR-3153	-0.698566	0.00547553	-0.344783	-0.344783	0.344783	0.209618	0.678571
sample	hsa-miR-4271	0.291208	0.425306	0.223262	0.291208	-0.291208	0.211556	0.674575
sample	hsa-miR-4637	-0.397756	-0.4287	-0.127859	-0.397756	0.397756	0.211556	0.674575
sample	hsa-miR-5089-3p	0.18026	0.647509	0.167086	0.18026	-0.18026	0.211556	0.674575
sample	hsa-miR-4668-5p	-0.157916	-0.295041	-0.503195	-0.295041	0.295041	0.211715	0.674248
sample	hsa-miR-1229-5p	-0.605525	-0.357454	-0.0357282	-0.357454	0.357454	0.211777	0.67412
sample	hsa-miR-181c-3p	0.542663	NA	0.262527	0.402595	-0.402595	0.211878	0.673914
sample	hsa-miR-506-5p	0.316837	0.466749	0.164946	0.316837	-0.316837	0.211878	0.673914
sample	hsa-miR-581	-0.419946	-0.089802	-0.452553	-0.419946	0.419946	0.212355	0.672937
sample	hsa-miR-1286	0.0373606	0.734089	0.258899	0.258899	-0.258899	0.213952	0.669685
sample	hsa-miR-4329	-0.102623	-0.946294	-0.0705476	-0.102623	0.102623	0.214515	0.668543
sample	hsa-miR-186-5p	-0.0618949	-0.148799	-0.872672	-0.148799	0.148799	0.214547	0.668478
sample	hsa-miR-130b-5p	0.600368	0.282469	0.095519	0.282469	-0.282469	0.214726	0.668115
sample	hsa-miR-5571-3p	0.0104046	-0.813507	-0.262576	-0.262576	0.262576	0.214726	0.668115
sample	hsa-miR-198	-0.358926	-0.301838	-0.261781	-0.301838	0.301838	0.215044	0.667473
sample	hsa-miR-485-5p	0.168421	0.702678	0.13478	0.168421	-0.168421	0.215044	0.667473
sample	hsa-miR-582-3p	0.477067	NA	0.312945	0.395006	-0.395006	0.215044	0.667473
sample	hsa-miR-6504-5p	-0.488395	-0.380305	-0.0884779	-0.380305	0.380305	0.215044	0.667473
sample	hsa-miR-3136-3p	-0.430479	-0.851029	0.158201	-0.430479	0.430479	0.215044	0.667473
sample	hsa-miR-297	0.381853	0.20611	0.338254	0.338254	-0.338254	0.215992	0.665562
sample	hsa-miR-340-3p	0.0310297	-0.83057	-0.271414	-0.271414	0.271414	0.216109	0.665327
sample	hsa-miR-376b-5p	-0.308326	-0.683458	-0.0181273	-0.308326	0.308326	0.216109	0.665327
sample	hsa-miR-6513-3p	-0.0741178	-0.59136	-0.308994	-0.308994	0.308994	0.216109	0.665327
sample	hsa-miR-762	-0.588488	-0.00491672	-0.394404	-0.394404	0.394404	0.218001	0.661541
sample	hsa-miR-4285	0.0848467	-0.73686	-0.399922	-0.399922	0.399922	0.218001	0.661541
sample	hsa-miR-1268b	0.264547	0.483763	0.186404	0.264547	-0.264547	0.218001	0.661541
sample	hsa-miR-205-5p	0.804584	0.0339948	0.207132	0.207132	-0.207132	0.218026	0.661491
sample	hsa-miR-3665	0.395644	0.438908	0.106731	0.395644	-0.395644	0.218026	0.661491
sample	hsa-miR-3122	-0.491188	-0.128589	-0.32036	-0.32036	0.32036	0.21885	0.659854
sample	hsa-miR-519c-5p	-0.160458	-0.535683	-0.245533	-0.245533	0.245533	0.220618	0.656359
sample	hsa-miR-3622a-3p	-0.645171	-0.447564	0.0723703	-0.447564	0.447564	0.220618	0.656359
sample	hsa-miR-4424	-0.60333	-0.1093	-0.251103	-0.251103	0.251103	0.220618	0.656359
sample	hsa-miR-199a-5p	0.236139	0.37793	0.298242	0.298242	-0.298242	0.220781	0.656038
sample	hsa-miR-3622b-5p	0.416362	0.117539	0.39793	0.39793	-0.39793	0.220781	0.656038
sample	hsa-miR-367-5p	0.337789	0.895931	-0.124592	0.337789	-0.337789	0.22112	0.655373
sample	hsa-miR-3134	-0.370947	-0.223308	-0.313265	-0.313265	0.313265	0.224598	0.648594
sample	hsa-miR-1227-5p	-0.32875	-0.277089	-0.296829	-0.296829	0.296829	0.224888	0.648033
sample	hsa-miR-20b-5p	-0.65154	-0.096683	-0.222814	-0.222814	0.222814	0.225086	0.647652
sample	hsa-miR-299-5p	0.173157	-0.115182	1.17229	0.173157	-0.173157	0.225256	0.647324
sample	hsa-miR-19b-2-5p	0.439615	0.629442	-0.0659374	0.439615	-0.439615	0.2262	0.645508
sample	hsa-miR-4528	-0.242027	-0.270391	-0.392055	-0.270391	0.270391	0.2262	0.645508
sample	hsa-miR-4459	-0.490769	-0.331561	-0.107244	-0.331561	0.331561	0.226367	0.645187
sample	hsa-miR-95	-0.196811	-0.531763	-0.199802	-0.199802	0.199802	0.227011	0.643953
sample	hsa-miR-301a-3p	0.125642	-0.574665	-0.574314	-0.574314	0.574314	0.227163	0.643662
sample	hsa-miR-421	0.224684	0.618728	0.109934	0.224684	-0.224684	0.227163	0.643662
sample	hsa-miR-671-5p	0.800923	0.0686611	0.15327	0.15327	-0.15327	0.227163	0.643662
sample	hsa-miR-24-2-5p	0.178587	0.192823	0.564224	0.192823	-0.192823	0.227163	0.643662
sample	hsa-miR-4287	0.252679	-0.930073	-0.482294	-0.482294	0.482294	0.227163	0.643662
sample	hsa-miR-4420	0.0498629	0.532907	0.361239	0.361239	-0.361239	0.227163	0.643662
sample	hsa-miR-4712-5p	-0.264901	-0.37391	-0.258944	-0.264901	0.264901	0.227163	0.643662
sample	hsa-miR-6503-3p	0.342595	0.0764158	0.515348	0.342595	-0.342595	0.227163	0.643662
sample	hsa-miR-3191-5p	0.111568	0.175703	0.689329	0.175703	-0.175703	0.227163	0.643662
sample	hsa-miR-374b-5p	0.436638	0.234038	0.233854	0.234038	-0.234038	0.227591	0.642844
sample	hsa-miR-3664-3p	-0.485025	-0.229499	-0.197697	-0.229499	0.229499	0.228594	0.640936
sample	hsa-miR-372	-0.601448	0.0192151	-0.387572	-0.387572	0.387572	0.229913	0.638436
sample	hsa-miR-2278	0.156493	0.175345	0.611623	0.175345	-0.175345	0.229929	0.638407
sample	hsa-let-7b-5p	-0.435122	-0.219934	-0.243719	-0.243719	0.243719	0.231271	0.635879
sample	hsa-miR-523-3p	-0.410772	-0.568918	0.0185133	-0.410772	0.410772	0.231271	0.635879
sample	hsa-miR-769-5p	-0.159416	0.3266	0.949008	0.3266	-0.3266	0.231271	0.635879
sample	hsa-miR-4492	0.439499	0.148914	0.315426	0.315426	-0.315426	0.231367	0.635698
sample	hsa-miR-3605-3p	0.0105423	-0.0394986	1.32071	0.0105423	-0.0105423	0.23143	0.63558
sample	hsa-miR-615-3p	0.147695	0.123325	0.697209	0.147695	-0.147695	0.232607	0.633377
sample	hsa-miR-1277-3p	-0.207214	-0.562644	-0.153776	-0.207214	0.207214	0.233006	0.632632
sample	hsa-miR-495-3p	-0.277782	-0.140672	-0.488072	-0.277782	0.277782	0.234062	0.63067
sample	hsa-miR-548ac	-0.611201	-0.0382144	-0.298269	-0.298269	0.298269	0.234062	0.63067
sample	hsa-miR-5006-3p	0.115504	0.379661	0.406553	0.379661	-0.379661	0.234564	0.629738
sample	hsa-miR-432-3p	0.555394	0.201524	0.160907	0.201524	-0.201524	0.235101	0.628746
sample	hsa-miR-505-3p	0.802643	0.0328624	0.172665	0.172665	-0.172665	0.235441	0.628118
sample	hsa-miR-3146	-0.411314	-0.25821	-0.217276	-0.25821	0.25821	0.235441	0.628118
sample	hsa-miR-5787	-0.56296	-0.478495	0.0700488	-0.478495	0.478495	0.235441	0.628118
sample	hsa-miR-614	0.459698	0.310551	0.128795	0.310551	-0.310551	0.236312	0.626515
sample	hsa-miR-548am-5p	-0.377855	-0.279713	-0.223754	-0.279713	0.279713	0.236312	0.626515
sample	hsa-miR-6078	-0.413658	-0.355828	-0.125394	-0.355828	0.355828	0.236428	0.626301
sample	hsa-miR-628-3p	-0.347069	0.113222	-0.799033	-0.347069	0.347069	0.237028	0.6252
sample	hsa-miR-223-3p	-0.0123146	-0.0536021	-1.0641	-0.0536021	0.0536021	0.237538	0.624268
sample	hsa-miR-584-3p	-0.0644604	-0.518216	-0.331161	-0.331161	0.331161	0.238657	0.622226
sample	hsa-miR-4757-5p	0.510383	0.17585	0.213262	0.213262	-0.213262	0.238657	0.622226
sample	hsa-miR-211-3p	-0.20159	-0.461432	-0.223453	-0.223453	0.223453	0.240496	0.618893
sample	hsa-miR-3924	-0.438869	-0.0140027	-0.466396	-0.438869	0.438869	0.240751	0.618432
sample	hsa-miR-4640-3p	-0.234274	0.703361	0.59302	0.59302	-0.59302	0.240751	0.618432
sample	hsa-miR-4714-5p	0.678119	0.255992	0.0211628	0.255992	-0.255992	0.240751	0.618432
sample	No miRNA	-0.297845	-0.971323	0.165086	-0.297845	0.297845	0.240751	0.618432
sample	hsa-miR-487b	0.11936	0.428619	0.339715	0.339715	-0.339715	0.241065	0.617867
sample	hsa-miR-511	0.327417	0.63799	-0.0161453	0.327417	-0.327417	0.241703	0.616718
sample	hsa-miR-146a-3p	-0.0117575	NA	-0.834492	-0.423125	0.423125	0.241703	0.616718
sample	hsa-miR-3677-3p	0.562468	0.17456	0.169579	0.17456	-0.17456	0.241703	0.616718
sample	hsa-miR-422a	0.464599	0.0586685	0.377482	0.377482	-0.377482	0.241922	0.616324
sample	hsa-miR-625-3p	-0.145303	-0.399654	-0.332918	-0.332918	0.332918	0.241922	0.616324
sample	hsa-miR-1291	0.623289	0.128634	0.172158	0.172158	-0.172158	0.241922	0.616324
sample	hsa-miR-3121-5p	-0.391491	-0.547767	0.0102477	-0.391491	0.391491	0.241922	0.616324
sample	hsa-miR-3136-5p	-0.130185	0.571673	0.540038	0.540038	-0.540038	0.243502	0.613497
sample	hsa-miR-506-3p	0.323155	0.276842	0.261871	0.276842	-0.276842	0.24372	0.613109
sample	hsa-miR-4310	-0.384122	-0.33784	-0.150566	-0.33784	0.33784	0.244207	0.612241
sample	hsa-miR-3606-3p	-0.528385	-0.0977454	-0.270603	-0.270603	0.270603	0.244655	0.611446
sample	hsa-miR-519b-3p	-0.234932	-0.577693	-0.0926723	-0.234932	0.234932	0.24691	0.607461
sample	hsa-miR-4708-5p	0.442933	0.181105	0.247074	0.247074	-0.247074	0.24691	0.607461
sample	hsa-miR-4726-3p	0.192101	0.210509	0.472126	0.210509	-0.210509	0.247622	0.606211
sample	hsa-miR-3605-5p	0.782184	0.338862	-0.116566	0.338862	-0.338862	0.248061	0.605442
sample	hsa-miR-4772-3p	-0.290915	-0.0797933	-0.521802	-0.290915	0.290915	0.24812	0.605338
sample	hsa-miR-17-3p	0.0604009	0.426783	0.398225	0.398225	-0.398225	0.248541	0.604602
sample	hsa-miR-542-3p	0.328138	0.566254	0.0171283	0.328138	-0.328138	0.248541	0.604602
sample	hsa-miR-1227-3p	0.860986	0.219622	-0.063004	0.219622	-0.219622	0.248541	0.604602
sample	hsa-miR-4761-5p	0.124317	-0.274813	-0.887257	-0.274813	0.274813	0.250776	0.600714
sample	hsa-miR-103b	0.512769	0.36568	0.0191659	0.36568	-0.36568	0.251448	0.599552
sample	hsa-miR-4679	0.0451419	-0.31303	-0.679319	-0.31303	0.31303	0.251448	0.599552
sample	hsa-miR-4793-3p	0.0204226	0.653155	0.253507	0.253507	-0.253507	0.251448	0.599552
sample	hsa-miR-5579-3p	-0.0259702	-0.561189	-0.316572	-0.316572	0.316572	0.251448	0.599552
sample	hsa-miR-1910	-0.194332	-0.488527	-0.187284	-0.194332	0.194332	0.251521	0.599425
sample	hsa-miR-4476	-0.0526121	0.553177	0.424674	0.424674	-0.424674	0.251521	0.599425
sample	hsa-miR-3173-5p	-0.476605	-0.8666	0.264708	-0.476605	0.476605	0.252029	0.598549
sample	hsa-miR-636	-0.3309	0.0418102	-0.646585	-0.3309	0.3309	0.252146	0.598348
sample	hsa-miR-548at-3p	0.0796315	-0.32447	-0.718148	-0.32447	0.32447	0.253038	0.596815
sample	hsa-miR-627	-0.20433	-0.0471735	-0.671076	-0.20433	0.20433	0.254382	0.594514
sample	hsa-miR-493-5p	0.525664	0.208468	0.140807	0.208468	-0.208468	0.254487	0.594334
sample	hsa-miR-4536-3p	0.491594	0.014603	0.382286	0.382286	-0.382286	0.255832	0.592045
sample	hsa-miR-3196	-0.551783	-0.268275	-0.064335	-0.268275	0.268275	0.257511	0.589204
sample	hsa-miR-126-3p	0.199378	0.156834	0.509847	0.199378	-0.199378	0.25813	0.588161
sample	hsa-miR-518f-3p	-0.278904	-0.408879	-0.160074	-0.278904	0.278904	0.259175	0.586406
sample	hsa-miR-3910	-0.603864	0.0947302	-0.424166	-0.424166	0.424166	0.259175	0.586406
sample	hsa-miR-323b-3p	-0.638162	-0.0754208	-0.188791	-0.188791	0.188791	0.259175	0.586406
sample	hsa-miR-33a-3p	-0.34363	-0.124397	-0.381426	-0.34363	0.34363	0.259458	0.585933
sample	hsa-miR-520h	-0.28074	-0.48565	-0.096878	-0.28074	0.28074	0.25957	0.585746
sample	hsa-miR-378e	-0.0891575	0.376547	0.648973	0.376547	-0.376547	0.260241	0.584624
sample	hsa-miR-5589-5p	0.871736	-0.19927	0.360148	0.360148	-0.360148	0.261619	0.58233
sample	hsa-miR-4305	-0.510164	-0.201615	-0.146763	-0.201615	0.201615	0.263445	0.579311
sample	hsa-miR-3178	-0.678971	-0.18223	-0.0495482	-0.18223	0.18223	0.263587	0.579077
sample	hsa-miR-558	-0.405908	0.0770651	-0.5814	-0.405908	0.405908	0.267674	0.572393
sample	hsa-miR-3202	-0.410822	-0.344918	-0.0895571	-0.344918	0.344918	0.267846	0.572115
sample	hsa-miR-4788	0.156834	0.177754	0.520548	0.177754	-0.177754	0.267846	0.572115
sample	hsa-miR-363-5p	0.334106	0.264222	0.226617	0.264222	-0.264222	0.268018	0.571836
sample	hsa-miR-888-5p	-0.505456	-0.192602	-0.151443	-0.192602	0.192602	0.269459	0.569508
sample	hsa-miR-4720-5p	-0.545728	-0.363801	0.025572	-0.363801	0.363801	0.269726	0.569076
sample	hsa-miR-890	-0.302822	-0.241889	-0.273632	-0.273632	0.273632	0.27169	0.565926
sample	hsa-miR-1324	-0.10395	-0.144923	-0.633804	-0.144923	0.144923	0.27169	0.565926
sample	hsa-miR-3689b-3p	-1.03252	0.113031	-0.141385	-0.141385	0.141385	0.271833	0.565698
sample	hsa-miR-3186-5p	-0.0822569	0.320661	0.685086	0.320661	-0.320661	0.272095	0.56528
sample	hsa-miR-557	-0.162729	-0.0993117	-0.612069	-0.162729	0.162729	0.272495	0.564642
sample	hsa-miR-1178-5p	-0.103497	1.23606	0.0293693	0.0293693	-0.0293693	0.272832	0.564105
sample	hsa-miR-3676-3p	0.409608	-0.00949128	0.464795	0.409608	-0.409608	0.27307	0.563726
sample	hsa-miR-3973	-0.131714	-0.502018	-0.209046	-0.209046	0.209046	0.273424	0.563163
sample	hsa-miR-4273	0.813598	-0.0258892	0.160679	0.160679	-0.160679	0.276204	0.55877
sample	hsa-miR-331-3p	-0.40604	-0.315395	-0.105236	-0.315395	0.315395	0.278113	0.555779
sample	hsa-miR-6080	0.591604	0.69811	-0.283972	0.591604	-0.591604	0.278638	0.55496
sample	hsa-miR-148a-5p	0.542042	-0.184017	0.580577	0.542042	-0.542042	0.278688	0.554882
sample	hsa-miR-1827	-0.741545	-0.133284	-0.0364109	-0.133284	0.133284	0.278688	0.554882
sample	hsa-miR-4264	-0.0680785	1.11965	0.0357696	0.0357696	-0.0357696	0.278688	0.554882
sample	hsa-miR-548au-5p	-0.733865	-0.564417	0.288253	-0.564417	0.564417	0.278688	0.554882
sample	hsa-miR-3120-5p	0.761352	0.0444246	0.112217	0.112217	-0.112217	0.278688	0.554882
sample	hsa-miR-3663-3p	-0.220616	-0.223273	-0.366662	-0.223273	0.223273	0.279173	0.554127
sample	hsa-miR-28-3p	0.527083	0.183609	0.128526	0.183609	-0.183609	0.279666	0.55336
sample	hsa-miR-4435	-0.21895	0.307924	0.938174	0.307924	-0.307924	0.280707	0.551747
sample	hsa-miR-550a-3p	-0.490805	0.113519	-0.515766	-0.490805	0.490805	0.281681	0.550243
sample	hsa-miR-330-5p	0.417242	NA	0.268016	0.342629	-0.342629	0.281681	0.550243
sample	hsa-miR-192-5p	0.503336	0.219207	0.109138	0.219207	-0.219207	0.281956	0.549818
sample	hsa-miR-4633-3p	0.0431672	0.486434	0.307232	0.307232	-0.307232	0.28253	0.548935
sample	hsa-miR-579	0.523282	0.120538	0.189684	0.189684	-0.189684	0.282735	0.54862
sample	hsa-miR-4770	-0.14236	-0.0288714	-0.728521	-0.14236	0.14236	0.282735	0.54862
sample	hsa-miR-4764-5p	-0.177336	-0.121692	-0.537156	-0.177336	0.177336	0.282953	0.548286
sample	hsa-miR-4519	-0.0792147	-0.421944	-0.319712	-0.319712	0.319712	0.283426	0.547561
sample	hsa-miR-551b-3p	-0.200411	-0.0399053	-0.622512	-0.200411	0.200411	0.283687	0.547161
sample	hsa-miR-652-3p	-0.367076	0.109803	-0.64133	-0.367076	0.367076	0.283687	0.547161
sample	hsa-miR-1909-5p	0.0547286	0.384542	0.384117	0.384117	-0.384117	0.283687	0.547161
sample	No miRNA	-0.465242	-0.457054	0.0603406	-0.457054	0.457054	0.283687	0.547161
sample	hsa-miR-296-3p	-0.334228	NA	1.38112	0.523444	-0.523444	0.283944	0.546767
sample	hsa-miR-4473	0.132237	0.352171	0.320949	0.320949	-0.320949	0.28452	0.545887
sample	hsa-miR-30b-3p	-0.367726	NA	-0.307744	-0.337735	0.337735	0.28543	0.5445
sample	hsa-miR-4731-5p	0.545332	0.215527	0.0747008	0.215527	-0.215527	0.285803	0.543933
sample	hsa-miR-3688-5p	-0.359819	-0.178601	-0.259829	-0.259829	0.259829	0.286293	0.543189
sample	hsa-miR-6074	0.0736989	-0.593065	-0.352419	-0.352419	0.352419	0.287544	0.541296
sample	hsa-miR-524-5p	-0.141739	-0.505731	-0.172583	-0.172583	0.172583	0.287668	0.541109
sample	hsa-miR-221-3p	0.396601	0.537083	-0.0727616	0.396601	-0.396601	0.289079	0.538983
sample	hsa-miR-4777-5p	-0.54321	-0.159962	-0.124363	-0.159962	0.159962	0.289079	0.538983
sample	hsa-miR-503-5p	0.32937	-0.133938	0.717593	0.32937	-0.32937	0.289444	0.538435
sample	hsa-miR-589-3p	0.821926	0.508163	-0.317362	0.508163	-0.508163	0.289615	0.538179
sample	hsa-miR-6127	-0.274138	0.2472	1.1244	0.2472	-0.2472	0.289615	0.538179
sample	hsa-miR-548h-3p	0.357756	0.525459	-0.0384292	0.357756	-0.357756	0.291286	0.53568
sample	hsa-miR-4713-3p	0.265419	0.388648	0.141269	0.265419	-0.265419	0.291687	0.535082
sample	hsa-miR-4313	-1.33174	5.37064	-0.111716	-0.111716	0.111716	0.291908	0.534755
sample	hsa-miR-4443	0.0962846	0.294197	0.411475	0.294197	-0.294197	0.291908	0.534755
sample	hsa-miR-16-1-3p	0.314186	0.58498	-0.0460735	0.314186	-0.314186	0.292759	0.53349
sample	hsa-miR-211-5p	0.497335	-0.00698973	0.338363	0.338363	-0.338363	0.29277	0.533474
sample	hsa-miR-769-3p	-0.0606876	0.314149	0.605585	0.314149	-0.314149	0.29277	0.533474
sample	hsa-miR-3692-5p	-0.592241	0.0710602	-0.338052	-0.338052	0.338052	0.29277	0.533474
sample	hsa-miR-4446-3p	0.138021	-0.645529	-0.383062	-0.383062	0.383062	0.29277	0.533474
sample	hsa-miR-4768-5p	0.5001	0.264014	0.0529335	0.264014	-0.264014	0.29277	0.533474
sample	hsa-miR-4671-5p	-0.143861	-0.297173	-0.344353	-0.297173	0.297173	0.29575	0.529075
sample	hsa-miR-92b-5p	0.225998	NA	0.440396	0.333197	-0.333197	0.296901	0.527388
sample	hsa-miR-5193	0.285725	0.0794169	0.433096	0.285725	-0.285725	0.296901	0.527388
sample	hsa-miR-5687	0.0164799	-0.713458	-0.177705	-0.177705	0.177705	0.296901	0.527388
sample	hsa-miR-4263	-0.169342	-0.325442	-0.283487	-0.283487	0.283487	0.298505	0.525048
sample	hsa-miR-4441	0.0500623	0.713327	0.100613	0.100613	-0.100613	0.301358	0.520917
sample	No miRNA	-0.209653	-0.54768	-0.0577348	-0.209653	0.209653	0.301358	0.520917
sample	hsa-miR-134	-0.0489274	-0.127557	-0.67235	-0.127557	0.127557	0.301652	0.520493
sample	hsa-miR-548an	-0.0124957	0.224316	0.631473	0.224316	-0.224316	0.301652	0.520493
sample	hsa-miR-4436b-5p	0.259735	0.331372	0.182182	0.259735	-0.259735	0.301652	0.520493
sample	hsa-miR-1285-3p	0.0168927	0.405057	0.377115	0.377115	-0.377115	0.304858	0.515902
sample	hsa-miR-199a-3p	0.168234	0.44676	0.168538	0.168538	-0.168538	0.305334	0.515225
sample	hsa-miR-19a-3p	-0.361012	-0.0550147	-0.368971	-0.361012	0.361012	0.30705	0.512791
sample	hsa-miR-3689b-5p	-0.577593	-0.0900875	-0.145258	-0.145258	0.145258	0.30705	0.512791
sample	hsa-miR-4752	0.250171	-0.0541611	0.652145	0.250171	-0.250171	0.30705	0.512791
sample	hsa-miR-4639-5p	0.489644	0.582653	-0.190465	0.489644	-0.489644	0.30705	0.512791
sample	hsa-miR-885-3p	0.03069	0.0723372	0.774181	0.0723372	-0.0723372	0.307456	0.512217
sample	hsa-miR-3618	-0.16924	-0.110427	-0.514478	-0.16924	0.16924	0.307456	0.512217
sample	hsa-miR-3909	-0.499566	-0.0503598	-0.246153	-0.246153	0.246153	0.307456	0.512217
sample	hsa-miR-4484	0.554258	0.0251346	0.231448	0.231448	-0.231448	0.307456	0.512217
sample	hsa-miR-4999-3p	-0.013114	-0.143617	1.27543	-0.013114	0.013114	0.307456	0.512217
sample	hsa-miR-4530	-0.327042	-0.209238	-0.225977	-0.225977	0.225977	0.308089	0.511324
sample	hsa-miR-431-3p	0.159908	NA	0.502651	0.331279	-0.331279	0.308695	0.510471
sample	hsa-miR-369-3p	-0.0880739	-0.246674	-0.445163	-0.246674	0.246674	0.308857	0.510243
sample	hsa-miR-3652	0.068517	0.400065	0.308791	0.308791	-0.308791	0.308857	0.510243
sample	hsa-miR-4296	0.650177	-0.163877	0.38588	0.38588	-0.38588	0.308857	0.510243
sample	hsa-miR-4330	-0.0447142	-0.616695	-0.158089	-0.158089	0.158089	0.308857	0.510243
sample	hsa-miR-3978	0.227736	0.183152	0.350947	0.227736	-0.227736	0.308857	0.510243
sample	hsa-miR-3127-3p	-0.321289	-0.489677	0.00867647	-0.321289	0.321289	0.308857	0.510243
sample	hsa-miR-548e	0.0169972	0.809756	0.0581339	0.0581339	-0.0581339	0.310596	0.507804
sample	hsa-miR-4695-5p	-0.156631	-0.321944	-0.281077	-0.281077	0.281077	0.310596	0.507804
sample	hsa-miR-6506-5p	-0.245659	-0.402402	-0.120007	-0.245659	0.245659	0.310596	0.507804
sample	hsa-miR-4449	-0.282865	-0.346564	-0.132054	-0.282865	0.282865	0.311396	0.506686
sample	hsa-miR-1305	0.0107323	0.349897	0.425651	0.349897	-0.349897	0.311733	0.506218
sample	hsa-miR-181a-2-3p	0.0564601	0.603619	0.149243	0.149243	-0.149243	0.313196	0.504184
sample	hsa-miR-5579-5p	-0.114998	-0.254832	-0.391789	-0.254832	0.254832	0.31566	0.50078
sample	hsa-miR-616-3p	0.132089	-0.359782	-0.61595	-0.359782	0.359782	0.316035	0.500266
sample	hsa-miR-548f	0.116684	0.417083	0.229237	0.229237	-0.229237	0.316035	0.500266
sample	hsa-miR-3934-5p	-0.927624	-0.0114208	0.0111382	-0.0114208	0.0114208	0.316035	0.500266
sample	hsa-miR-4663	0.104594	0.250218	0.407032	0.250218	-0.250218	0.31685	0.499146
sample	hsa-miR-566	-0.126976	-0.0659696	-0.613651	-0.126976	0.126976	0.316907	0.499068
sample	hsa-miR-576-3p	0.242016	NA	0.394663	0.318339	-0.318339	0.317289	0.498545
sample	hsa-miR-4753-3p	0.722082	-0.0785061	0.207685	0.207685	-0.207685	0.31875	0.496549
sample	hsa-miR-125b-1-3p	-0.274423	NA	-0.356001	-0.315212	0.315212	0.321337	0.493039
sample	hsa-miR-143-5p	-0.54903	NA	-0.108367	-0.328698	0.328698	0.321337	0.493039
sample	hsa-miR-3655	-0.625231	-0.332615	0.123727	-0.332615	0.332615	0.321337	0.493039
sample	hsa-miR-6511b-3p	0.089414	0.226407	0.444457	0.226407	-0.226407	0.323132	0.49062
sample	hsa-miR-924	-0.473865	-0.0104046	-0.289968	-0.289968	0.289968	0.32341	0.490246
sample	hsa-miR-3194-5p	-0.0801179	-0.462094	-0.220409	-0.220409	0.220409	0.32341	0.490246
sample	hsa-miR-4516	-0.394938	-0.248032	-0.108704	-0.248032	0.248032	0.32341	0.490246
sample	hsa-miR-4470	-0.517221	-0.203591	-0.0538127	-0.203591	0.203591	0.323528	0.490088
sample	hsa-miR-542-5p	0.558789	0.252438	-0.0202907	0.252438	-0.252438	0.325123	0.487952
sample	hsa-miR-3130-5p	-0.709273	0.261688	-0.445324	-0.445324	0.445324	0.325123	0.487952
sample	hsa-miR-3145-5p	-0.195786	-0.567476	-0.0228529	-0.195786	0.195786	0.325321	0.487688
sample	hsa-miR-4460	0.198479	0.591901	0.00210723	0.198479	-0.198479	0.326972	0.48549
sample	hsa-miR-6722-5p	-0.0827669	0.0139835	1.02734	0.0139835	-0.0139835	0.327422	0.484892
sample	hsa-miR-4524a-3p	-0.0943896	0.290232	0.616991	0.290232	-0.290232	0.328428	0.48356
sample	hsa-miR-4677-5p	0.581814	0.315055	-0.0909598	0.315055	-0.315055	0.328428	0.48356
sample	hsa-miR-4763-3p	0.569672	0.352671	-0.112731	0.352671	-0.352671	0.328428	0.48356
sample	hsa-miR-4685-5p	0.618683	-0.0539873	0.238038	0.238038	-0.238038	0.329978	0.481516
sample	hsa-miR-6073	-0.436535	-0.222341	-0.0898716	-0.222341	0.222341	0.329978	0.481516
sample	hsa-miR-548aw	-0.0529104	-0.779998	-0.0120504	-0.0529104	0.0529104	0.33162	0.479359
sample	hsa-miR-873-3p	0.221721	-0.0506964	0.628764	0.221721	-0.221721	0.334337	0.475816
sample	hsa-miR-1246	0.228744	0.350471	0.149507	0.228744	-0.228744	0.33623	0.473363
sample	hsa-miR-545-5p	-0.275324	-0.178635	-0.267837	-0.267837	0.267837	0.338168	0.470867
sample	hsa-miR-3156-3p	-0.00886472	0.232621	0.544153	0.232621	-0.232621	0.340663	0.467675
sample	hsa-miR-1252	-0.157732	-0.259124	-0.301538	-0.259124	0.259124	0.343355	0.464257
sample	hsa-miR-4666a-5p	-0.107363	-0.286566	-0.330048	-0.286566	0.286566	0.343355	0.464257
sample	hsa-miR-6502-3p	-0.3351	-0.328916	-0.0651927	-0.328916	0.328916	0.344515	0.462791
sample	hsa-miR-548x-3p	0.0119436	-0.311952	-0.448492	-0.311952	0.311952	0.345327	0.46177
sample	hsa-miR-548ao-5p	-0.120091	-0.288851	-0.31025	-0.288851	0.288851	0.345327	0.46177
sample	hsa-miR-4465	0.365854	0.402066	-0.0197975	0.365854	-0.365854	0.345327	0.46177
sample	hsa-miR-320d	-0.188047	-0.222815	-0.30091	-0.222815	0.222815	0.347663	0.458841
sample	hsa-miR-570-5p	-0.0697577	-0.206501	-0.457001	-0.206501	0.206501	0.349344	0.456747
sample	hsa-miR-105-5p	-0.231046	-0.195328	-0.281108	-0.231046	0.231046	0.350572	0.455223
sample	hsa-miR-4646-5p	0.434892	0.286896	0.0145036	0.286896	-0.286896	0.350572	0.455223
sample	hsa-miR-130b-3p	-0.0818342	0.0290318	-0.767504	-0.0818342	0.0818342	0.351335	0.454279
sample	hsa-let-7e-3p	-0.379233	-0.259013	-0.0812515	-0.259013	0.259013	0.35177	0.453742
sample	hsa-miR-761	-0.683658	0.122079	-0.243912	-0.243912	0.243912	0.351828	0.45367
sample	hsa-miR-4299	-0.470411	-0.120801	-0.138198	-0.138198	0.138198	0.351828	0.45367
sample	hsa-miR-602	0.0545829	0.308962	0.35639	0.308962	-0.308962	0.352759	0.452522
sample	hsa-miR-376c-5p	-0.0658486	-0.522912	-0.152163	-0.152163	0.152163	0.352759	0.452522
sample	hsa-miR-941	-0.407914	0.031388	-0.361478	-0.361478	0.361478	0.355173	0.44956
sample	hsa-miR-556-5p	-0.221848	-0.0389181	-0.468623	-0.221848	0.221848	0.356204	0.448301
sample	hsa-miR-136-5p	0.444006	0.138018	0.137255	0.138018	-0.138018	0.356285	0.448202
sample	hsa-miR-1237-3p	-0.114725	0.296862	0.594569	0.296862	-0.296862	0.357721	0.446456
sample	hsa-miR-203a	0.0656264	-0.613314	-0.222116	-0.222116	0.222116	0.35792	0.446214
sample	hsa-miR-4678	-0.151818	-0.3655	-0.187201	-0.187201	0.187201	0.358816	0.445128
sample	hsa-miR-150-5p	0.00993259	-0.356413	-0.379875	-0.356413	0.356413	0.358894	0.445034
sample	hsa-miR-148b-3p	-0.0180363	-0.395099	-0.305944	-0.305944	0.305944	0.360123	0.443549
sample	hsa-miR-30c-2-3p	-0.0894683	0.535628	0.309451	0.309451	-0.309451	0.360123	0.443549
sample	hsa-miR-3197	-0.571785	0.0327908	-0.212899	-0.212899	0.212899	0.360123	0.443549
sample	hsa-miR-561-5p	0.0571621	-0.488455	-0.31088	-0.31088	0.31088	0.360123	0.443549
sample	hsa-miR-5197-3p	-0.730356	-0.0905628	0.0257233	-0.0905628	0.0905628	0.360123	0.443549
sample	hsa-miR-548ar-5p	-0.610145	-0.794393	0.457934	-0.610145	0.610145	0.360123	0.443549
sample	hsa-miR-4712-3p	0.273442	0.2131	0.205905	0.2131	-0.2131	0.360847	0.442677
sample	hsa-miR-3591-5p	0.916519	0.120328	-0.163638	0.120328	-0.120328	0.360847	0.442677
sample	hsa-miR-23c	0.084092	0.406143	0.21686	0.21686	-0.21686	0.362193	0.44106
sample	hsa-miR-3689e	-0.368756	-0.256277	-0.0786691	-0.256277	0.256277	0.362204	0.441047
sample	hsa-miR-492	-0.0478206	-0.424015	-0.23944	-0.23944	0.23944	0.362677	0.44048
sample	hsa-miR-676-5p	-0.0421266	-0.363005	-0.302584	-0.302584	0.302584	0.362677	0.44048
sample	hsa-miR-5187-5p	-0.260338	-0.289028	-0.143273	-0.260338	0.260338	0.362677	0.44048
sample	hsa-miR-6077	0.229982	-0.0253483	0.53261	0.229982	-0.229982	0.362832	0.440294
sample	hsa-miR-6510-5p	0.278983	0.0767488	0.344692	0.278983	-0.278983	0.362838	0.440287
sample	hsa-miR-4306	-0.0794736	0.313214	0.50983	0.313214	-0.313214	0.363165	0.439897
sample	hsa-miR-3157-3p	-0.470607	-0.433135	0.143809	-0.433135	0.433135	0.363529	0.439461
sample	hsa-miR-26a-1-3p	0.251453	0.0585388	0.393476	0.251453	-0.251453	0.36458	0.438207
sample	hsa-miR-548ay-3p	0.46912	0.0214128	0.226572	0.226572	-0.226572	0.36458	0.438207
sample	hsa-miR-497-5p	0.5621	0.240067	-0.0582355	0.240067	-0.240067	0.365566	0.437034
sample	hsa-miR-96-3p	0.065714	-0.105427	0.885797	0.065714	-0.065714	0.365884	0.436656
sample	hsa-miR-4686	0.2057	-0.0776636	0.633074	0.2057	-0.2057	0.366529	0.435892
sample	hsa-miR-380-5p	-0.388578	-0.0932082	-0.213517	-0.213517	0.213517	0.368177	0.433943
sample	hsa-miR-191-5p	0.1158	-0.281654	-0.588825	-0.281654	0.281654	0.369531	0.432349
sample	hsa-miR-1283	-0.391197	0.0871929	-0.426376	-0.391197	0.391197	0.369531	0.432349
sample	hsa-miR-1913	-0.022449	0.0851205	0.710485	0.0851205	-0.0851205	0.369531	0.432349
sample	hsa-miR-3666	0.30294	-0.487689	-0.644749	-0.487689	0.487689	0.369531	0.432349
sample	hsa-miR-4514	0.375464	0.0981649	0.217342	0.217342	-0.217342	0.369531	0.432349
sample	hsa-miR-562	-0.2308	-0.0402138	-0.430637	-0.2308	0.2308	0.370468	0.43125
sample	hsa-miR-3119	-0.444001	0.0104546	-0.276556	-0.276556	0.276556	0.370824	0.430832
sample	hsa-miR-1299	0.194647	0.230345	0.252077	0.230345	-0.230345	0.371085	0.430527
sample	hsa-miR-4500	-0.547379	-0.150354	-0.0236177	-0.150354	0.150354	0.372443	0.42894
sample	hsa-miR-4638-3p	-0.0365623	0.573377	0.195638	0.195638	-0.195638	0.372655	0.428693
sample	hsa-miR-5684	0.186396	-0.401151	-0.550673	-0.401151	0.401151	0.372655	0.428693
sample	hsa-miR-543	-0.314913	-0.210797	-0.152594	-0.210797	0.210797	0.372794	0.428531
sample	hsa-miR-6079	0.362631	0.412431	-0.0598224	0.362631	-0.362631	0.372959	0.428338
sample	hsa-miR-6506-3p	-0.155516	-0.345557	-0.177297	-0.177297	0.177297	0.375224	0.42571
sample	hsa-miR-320d	-0.394626	0.0327705	-0.342867	-0.342867	0.342867	0.375528	0.425358
sample	hsa-miR-4755-5p	0.20452	0.0830498	0.398303	0.20452	-0.20452	0.376404	0.424346
sample	hsa-miR-4453	-0.118084	-0.206284	-0.351783	-0.206284	0.206284	0.379077	0.421272
sample	hsa-miR-5186	-0.150303	-0.217833	-0.302919	-0.217833	0.217833	0.379077	0.421272
sample	hsa-miR-4773	-0.188161	1.5943	-0.23897	-0.188161	0.188161	0.379603	0.42067
sample	hsa-miR-378g	-0.039459	0.358729	0.381318	0.358729	-0.358729	0.37991	0.420319
sample	hsa-miR-5692c	-0.0244676	-0.547701	-0.139265	-0.139265	0.139265	0.380524	0.419618
sample	hsa-miR-365b-5p	0.470497	0.0438	0.179682	0.179682	-0.179682	0.380602	0.419529
sample	hsa-miR-6719-3p	-0.472215	-0.40667	0.145194	-0.40667	0.40667	0.380602	0.419529
sample	hsa-miR-5584-3p	-0.413022	-0.0697777	-0.199686	-0.199686	0.199686	0.381318	0.418712
sample	hsa-miR-643	-0.263727	-0.0295219	-0.390227	-0.263727	0.263727	0.38157	0.418426
sample	hsa-miR-1273e	0.423953	0.0985899	0.158872	0.158872	-0.158872	0.38157	0.418426
sample	hsa-miR-3150b-3p	-0.250759	-0.0090578	-0.430847	-0.250759	0.250759	0.38157	0.418426
sample	hsa-miR-2467-3p	0.425142	0.143881	0.111816	0.143881	-0.143881	0.381608	0.418383
sample	hsa-miR-365a-3p	0.0714378	-0.313076	-0.466602	-0.313076	0.313076	0.382162	0.417752
sample	hsa-miR-637	0.322766	0.323871	0.032241	0.322766	-0.322766	0.38218	0.417732
sample	hsa-miR-3607-3p	-0.258018	-0.0474079	-0.367274	-0.258018	0.258018	0.388343	0.410785
sample	hsa-miR-5591-5p	0.264156	-0.238391	0.773644	0.264156	-0.264156	0.388584	0.410516
sample	hsa-miR-603	-0.136892	-0.0561931	-0.494203	-0.136892	0.136892	0.390262	0.408644
sample	hsa-miR-891a	-0.100733	-0.100795	-0.480516	-0.100795	0.100795	0.39183	0.406902
sample	hsa-miR-3144-5p	-0.650613	0.11503	-0.201695	-0.201695	0.201695	0.393302	0.405274
sample	hsa-miR-495-5p	-0.0788201	-0.468079	-0.131107	-0.131107	0.131107	0.393611	0.404933
sample	hsa-miR-4324	-0.0568745	-0.358375	-0.247178	-0.247178	0.247178	0.396903	0.401316
sample	hsa-miR-4669	0.0462889	-0.248226	-0.485798	-0.248226	0.248226	0.400037	0.3979
sample	hsa-miR-4691-5p	0.468677	-0.0265214	0.239765	0.239765	-0.239765	0.400037	0.3979
sample	hsa-miR-551b-5p	-0.267257	NA	-0.280391	-0.273824	0.273824	0.400222	0.397699
sample	hsa-miR-891b	-0.0616353	0.0663889	0.74652	0.0663889	-0.0663889	0.400222	0.397699
sample	hsa-miR-3145-3p	-0.307892	0.070232	-0.448147	-0.307892	0.307892	0.401192	0.396648
sample	hsa-miR-4744	-0.279974	-0.248647	-0.119161	-0.248647	0.248647	0.401192	0.396648
sample	hsa-miR-4423-3p	-0.241388	0.284909	0.72875	0.284909	-0.284909	0.402599	0.395128
sample	hsa-miR-132-3p	0.115694	-0.164671	-0.686521	-0.164671	0.164671	0.402756	0.394958
sample	hsa-miR-3150a-5p	-0.132219	-0.168722	-0.347667	-0.168722	0.168722	0.403772	0.393864
sample	hsa-miR-3140-5p	-0.288328	-0.898065	0.344271	-0.288328	0.288328	0.404094	0.393518
sample	hsa-miR-4714-3p	-0.00405209	-0.579131	-0.110548	-0.110548	0.110548	0.404655	0.392915
sample	hsa-miR-182-5p	0.0546175	-0.991785	0.0989452	0.0546175	-0.0546175	0.405049	0.392493
sample	hsa-miR-4469	-1.07328	0.325035	-0.144157	-0.144157	0.144157	0.406363	0.391086
sample	hsa-miR-3181	0.241439	0.191352	0.203471	0.203471	-0.203471	0.407862	0.389487
sample	hsa-miR-4311	-0.466818	-0.130142	-0.0653048	-0.130142	0.130142	0.407862	0.389487
sample	hsa-miR-197-5p	-0.064839	-0.501009	-0.103509	-0.103509	0.103509	0.407862	0.389487
sample	hsa-miR-3682-5p	-0.53318	-0.0397716	-0.103615	-0.103615	0.103615	0.407862	0.389487
sample	hsa-miR-374c-3p	-0.0852773	1.26951	-0.223747	-0.0852773	0.0852773	0.407862	0.389487
sample	hsa-miR-4645-5p	-0.250163	-0.332108	-0.0642537	-0.250163	0.250163	0.407862	0.389487
sample	hsa-miR-4749-3p	0.0541576	-0.893658	0.0471328	0.0471328	-0.0471328	0.408686	0.38861
sample	hsa-miR-504	0.311999	-0.125567	0.506566	0.311999	-0.311999	0.40907	0.388202
sample	hsa-miR-4802-3p	0.342532	-0.0359846	0.355323	0.342532	-0.342532	0.40907	0.388202
sample	hsa-miR-3164	0.075949	0.304946	0.260322	0.260322	-0.260322	0.40929	0.387969
sample	hsa-miR-21-3p	-0.0390791	0.510616	0.202819	0.202819	-0.202819	0.411524	0.385605
sample	hsa-miR-4787-5p	0.0406547	0.146556	0.471447	0.146556	-0.146556	0.412839	0.384219
sample	hsa-miR-302c-3p	0.147882	0.33996	0.148111	0.148111	-0.148111	0.413299	0.383736
sample	hsa-miR-4764-3p	-0.040877	1.59953	-0.435104	-0.040877	0.040877	0.414511	0.382464
sample	No miRNA	-0.321064	-0.783771	0.317862	-0.321064	0.321064	0.416016	0.38089
sample	hsa-miR-190a	0.175782	-0.321606	-0.558261	-0.321606	0.321606	0.416118	0.380783
sample	hsa-miR-4323	-0.785659	-0.197486	0.22241	-0.197486	0.197486	0.418052	0.378769
sample	hsa-miR-4535	-0.296376	-0.200043	-0.130864	-0.200043	0.200043	0.418611	0.37819
sample	hsa-miR-3117-5p	0.394276	0.0701907	0.174605	0.174605	-0.174605	0.418611	0.37819
sample	hsa-miR-5003-5p	-0.0053084	0.33474	0.314274	0.314274	-0.314274	0.418912	0.377877
sample	hsa-miR-4284	0.263198	-0.736001	-0.282345	-0.282345	0.282345	0.419436	0.377334
sample	hsa-miR-874	-0.0776927	-0.0560471	0.925419	-0.0560471	0.0560471	0.419492	0.377276
sample	hsa-miR-4520a-3p	0.0161619	0.33371	0.287542	0.287542	-0.287542	0.420865	0.375857
sample	hsa-miR-342-3p	-0.102294	-0.149077	-0.380349	-0.149077	0.149077	0.42256	0.374112
sample	hsa-miR-374b-3p	-0.246092	0.0746996	-0.492497	-0.246092	0.246092	0.423067	0.373591
sample	hsa-miR-4662b	0.00756011	-0.341294	-0.304725	-0.304725	0.304725	0.423905	0.372731
sample	hsa-miR-548s	-0.244763	0.607125	0.355744	0.355744	-0.355744	0.42665	0.369928
sample	hsa-miR-216a-5p	0.654065	-0.0795864	0.118988	0.118988	-0.118988	0.426843	0.369732
sample	hsa-miR-106b-3p	0.0430897	0.379734	0.206943	0.206943	-0.206943	0.428086	0.368469
sample	hsa-miR-621	0.133988	0.56188	-0.0316669	0.133988	-0.133988	0.429774	0.36676
sample	hsa-miR-527	0.438426	0.0316274	0.165587	0.165587	-0.165587	0.430081	0.36645
sample	hsa-miR-3667-5p	0.430069	-0.0882492	0.31095	0.31095	-0.31095	0.430081	0.36645
sample	hsa-miR-449a	0.73278	0.0723629	-0.0929463	0.0723629	-0.0723629	0.430358	0.36617
sample	hsa-miR-877-5p	0.126956	-0.133065	0.717982	0.126956	-0.126956	0.430358	0.36617
sample	hsa-miR-663b	0.176878	0.770849	-0.20987	0.176878	-0.176878	0.430358	0.36617
sample	hsa-miR-4436a	-0.343255	0.569278	0.520492	0.520492	-0.520492	0.430645	0.36588
sample	hsa-miR-1307-3p	0.00829793	0.142511	0.493343	0.142511	-0.142511	0.431232	0.365289
sample	hsa-miR-1277-5p	0.212281	-0.812864	-0.147472	-0.147472	0.147472	0.431435	0.365084
sample	hsa-miR-548aj-5p	-0.216701	-0.368784	-0.0384524	-0.216701	0.216701	0.431435	0.365084
sample	hsa-miR-4322	0.491162	0.379361	-0.19035	0.379361	-0.379361	0.431939	0.364577
sample	hsa-miR-3175	-0.188554	-0.182905	-0.236336	-0.188554	0.188554	0.431981	0.364535
sample	hsa-miR-648	0.438602	0.223622	-0.0253717	0.223622	-0.223622	0.432467	0.364047
sample	hsa-miR-3124-3p	-0.263841	-0.384845	0.0182152	-0.263841	0.263841	0.432467	0.364047
sample	hsa-miR-3187-5p	0.144894	0.056388	0.421575	0.144894	-0.144894	0.437666	0.358857
sample	hsa-miR-4698	-0.100655	-0.951681	0.259692	-0.100655	0.100655	0.437788	0.358736
sample	hsa-miR-4769-5p	0.417931	0.17035	0.032863	0.17035	-0.17035	0.440612	0.355943
sample	hsa-miR-3682-3p	0.459294	0.0452617	0.121832	0.121832	-0.121832	0.440836	0.355723
sample	hsa-miR-659-3p	-0.387543	0.0800919	-0.327021	-0.327021	0.327021	0.441283	0.355282
sample	hsa-miR-4529-3p	-0.295454	-0.149975	-0.156292	-0.156292	0.156292	0.442231	0.354351
sample	hsa-let-7d-5p	-0.216315	-0.208274	-0.16945	-0.208274	0.208274	0.444274	0.35235
sample	hsa-miR-92a-3p	0.315488	0.132147	0.151053	0.151053	-0.151053	0.444274	0.35235
sample	hsa-miR-135a-3p	-0.184807	NA	-0.321222	-0.253014	0.253014	0.444274	0.35235
sample	hsa-miR-127-5p	0.253631	NA	0.250974	0.252302	-0.252302	0.444274	0.35235
sample	hsa-miR-708-3p	-0.303933	-0.147518	-0.147148	-0.147518	0.147518	0.444274	0.35235
sample	hsa-miR-2277-3p	-0.37913	-0.217618	-0.0161667	-0.217618	0.217618	0.444274	0.35235
sample	hsa-miR-3620-3p	0.117414	-0.295893	-0.462002	-0.295893	0.295893	0.444274	0.35235
sample	hsa-miR-3670	0.530433	0.159373	-0.0505034	0.159373	-0.159373	0.444274	0.35235
sample	hsa-miR-3126-3p	-0.345731	0.690464	0.394827	0.394827	-0.394827	0.444274	0.35235
sample	hsa-miR-466	-0.851584	-0.179695	0.278458	-0.179695	0.179695	0.444274	0.35235
sample	hsa-miR-4274	0.788243	-0.007028	-0.0704449	-0.007028	0.007028	0.444274	0.35235
sample	hsa-miR-4512	-0.287153	-0.169233	-0.141907	-0.169233	0.169233	0.444274	0.35235
sample	hsa-miR-548au-3p	0.17598	-0.523268	1.30579	0.17598	-0.17598	0.444274	0.35235
sample	No miRNA	-0.146955	-0.791045	0.21161	-0.146955	0.146955	0.444274	0.35235
sample	hsa-miR-186-3p	-0.192353	-0.224315	-0.175415	-0.192353	0.192353	0.444922	0.351716
sample	hsa-miR-3614-5p	0.338015	-0.031402	0.307251	0.307251	-0.307251	0.445875	0.350787
sample	hsa-miR-3200-5p	-0.304647	-0.0406372	-0.256074	-0.256074	0.256074	0.446018	0.350648
sample	hsa-miR-200b-5p	0.458262	0.142496	0.0168091	0.142496	-0.142496	0.446184	0.350486
sample	hsa-miR-541-3p	0.478662	0.250188	-0.09474	0.250188	-0.250188	0.446184	0.350486
sample	hsa-miR-3615	-0.119919	-0.229125	-0.242679	-0.229125	0.229125	0.446184	0.350486
sample	hsa-miR-3160-3p	-0.295213	0.397568	0.598903	0.397568	-0.397568	0.446184	0.350486
sample	hsa-miR-196b-5p	0.93087	-0.0396077	-0.13505	-0.0396077	0.0396077	0.447505	0.349202
sample	hsa-miR-193a-5p	-0.521911	NA	-0.00733043	-0.264621	0.264621	0.447505	0.349202
sample	hsa-miR-548c-5p	-0.0494137	0.0187844	-0.622325	-0.0494137	0.0494137	0.447505	0.349202
sample	hsa-miR-320c	0.256977	0.350553	-0.00202323	0.256977	-0.256977	0.447505	0.349202
sample	hsa-miR-331-5p	-0.278145	-0.345158	0.0166741	-0.278145	0.278145	0.447982	0.348739
sample	hsa-miR-3177-3p	0.0548558	0.2707	0.268864	0.268864	-0.268864	0.447982	0.348739
sample	hsa-miR-4452	-0.198948	0.621443	0.250891	0.250891	-0.250891	0.447982	0.348739
sample	hsa-miR-650	0.00589773	0.139964	0.468513	0.139964	-0.139964	0.450642	0.346168
sample	hsa-miR-4794	-0.14236	0.0414742	0.811709	0.0414742	-0.0414742	0.45112	0.345708
sample	hsa-miR-222-3p	-0.0767876	0.0916065	-0.681458	-0.0767876	0.0767876	0.451617	0.34523
sample	hsa-miR-564	0.13461	0.174439	0.275799	0.174439	-0.174439	0.451617	0.34523
sample	hsa-miR-4481	-0.250508	0.290428	0.645032	0.290428	-0.290428	0.451617	0.34523
sample	hsa-miR-4491	0.075351	0.229073	0.283955	0.229073	-0.229073	0.451617	0.34523
sample	hsa-miR-517a-3p	0.339466	0.120311	0.129812	0.129812	-0.129812	0.452021	0.344841
sample	hsa-miR-3138	-0.00177472	0.354912	0.24571	0.24571	-0.24571	0.452119	0.344748
sample	hsa-miR-4769-3p	-0.0651964	0.0175829	-0.589841	-0.0651964	0.0651964	0.452119	0.344748
sample	hsa-miR-32-3p	0.180352	0.395346	0.0231683	0.180352	-0.180352	0.452546	0.344337
sample	hsa-miR-98-5p	-0.250031	-0.510317	0.126817	-0.250031	0.250031	0.452585	0.344299
sample	hsa-miR-586	-0.194275	-0.128073	-0.258153	-0.194275	0.194275	0.453977	0.342966
sample	hsa-miR-5708	0.66902	-0.200261	0.205116	0.205116	-0.205116	0.453977	0.342966
sample	No miRNA	-0.369883	-0.12997	-0.0902572	-0.12997	0.12997	0.454239	0.342715
sample	hsa-miR-651	-0.0538401	-0.0812326	-0.471211	-0.0812326	0.0812326	0.454566	0.342403
sample	hsa-miR-191-3p	-0.274132	-0.084943	-0.221912	-0.221912	0.221912	0.454569	0.3424
sample	hsa-miR-409-3p	0.594696	-0.0698901	0.112249	0.112249	-0.112249	0.454569	0.3424
sample	hsa-miR-518a-5p	0.49047	NA	0.0233723	0.256921	-0.256921	0.454569	0.3424
sample	hsa-miR-1251	-0.026946	0.275189	0.350044	0.275189	-0.275189	0.454569	0.3424
sample	hsa-miR-539-3p	0.310368	0.176864	0.0950879	0.176864	-0.176864	0.454569	0.3424
sample	hsa-miR-596	-0.200857	0.364075	0.478397	0.364075	-0.364075	0.4572	0.339894
sample	hsa-miR-1281	-0.556177	-0.129745	0.0607037	-0.129745	0.129745	0.457337	0.339764
sample	hsa-miR-4711-5p	0.0885987	-0.362761	-0.331978	-0.331978	0.331978	0.458025	0.339111
sample	hsa-miR-326	0.0610827	0.309875	0.208713	0.208713	-0.208713	0.458226	0.338921
sample	hsa-miR-548k	0.26642	0.521905	-0.157075	0.26642	-0.26642	0.458226	0.338921
sample	hsa-miR-548f	-0.130621	0.516103	0.241111	0.241111	-0.241111	0.458226	0.338921
sample	hsa-miR-4276	0.155684	0.292424	0.126914	0.155684	-0.155684	0.458226	0.338921
sample	hsa-miR-3922-5p	-0.37816	0.0160375	-0.22978	-0.22978	0.22978	0.458226	0.338921
sample	No miRNA	-0.340101	-0.751976	0.367491	-0.340101	0.340101	0.458226	0.338921
sample	hsa-miR-4499	-0.212161	0.992195	-0.0175898	-0.0175898	0.0175898	0.459637	0.337585
sample	hsa-miR-3690	-0.646664	0.0670112	-0.0621173	-0.0621173	0.0621173	0.460692	0.33659
sample	hsa-miR-638	-0.0285533	0.0257487	-0.63146	-0.0285533	0.0285533	0.462308	0.335068
sample	hsa-miR-889	-0.335645	0.0963896	-0.361381	-0.335645	0.335645	0.462308	0.335068
sample	hsa-miR-3650	0.403524	-0.176494	0.395581	0.395581	-0.395581	0.462308	0.335068
sample	hsa-miR-4529-5p	-0.173432	0.0828827	-0.52462	-0.173432	0.173432	0.462308	0.335068
sample	hsa-miR-1236-5p	0.758678	-0.396552	0.366273	0.366273	-0.366273	0.462308	0.335068
sample	hsa-miR-5693	0.16963	-0.129322	0.591553	0.16963	-0.16963	0.462814	0.334593
sample	hsa-miR-4292	-0.228069	-0.206839	-0.131509	-0.206839	0.206839	0.463072	0.334351
sample	hsa-miR-892c-3p	-0.0135646	-0.509657	-0.0787095	-0.0787095	0.0787095	0.463711	0.333752
sample	hsa-miR-548t-5p	-0.670159	0.304343	-0.31527	-0.31527	0.31527	0.464108	0.333381
sample	hsa-miR-6072	0.122065	0.318409	0.129719	0.129719	-0.129719	0.464108	0.333381
sample	hsa-miR-3591-3p	0.287938	-0.00437295	0.294556	0.287938	-0.287938	0.464763	0.332769
sample	hsa-miR-15a-5p	0.101529	0.343048	0.125904	0.125904	-0.125904	0.466379	0.331261
sample	hsa-miR-125b-2-3p	-0.289091	NA	-0.188612	-0.238851	0.238851	0.466379	0.331261
sample	hsa-miR-4649-5p	0.266567	0.26163	0.041254	0.26163	-0.26163	0.466617	0.331039
sample	hsa-miR-887	-0.0651628	-0.0460875	-0.480239	-0.0651628	0.0651628	0.466684	0.330977
sample	hsa-miR-16-5p	0.0235018	0.633075	-0.0299049	0.0235018	-0.0235018	0.468235	0.329536
sample	hsa-miR-205-3p	0.0543854	0.139143	0.380213	0.139143	-0.139143	0.468235	0.329536
sample	hsa-miR-208b	0.253597	0.0781364	0.231311	0.231311	-0.231311	0.46868	0.329123
sample	hsa-miR-132-5p	-0.315841	NA	-0.15985	-0.237846	0.237846	0.469953	0.327946
sample	hsa-miR-361-3p	-0.191715	-0.140641	-0.223716	-0.191715	0.191715	0.470748	0.327212
sample	hsa-miR-936	-0.230168	0.245222	0.630229	0.245222	-0.245222	0.470748	0.327212
sample	hsa-miR-2053	-0.0054085	-0.553045	-0.0443948	-0.0443948	0.0443948	0.470748	0.327212
sample	hsa-miR-718	0.157431	0.264045	0.136024	0.157431	-0.157431	0.470748	0.327212
sample	hsa-miR-4314	-0.0749615	0.231011	0.431943	0.231011	-0.231011	0.470748	0.327212
sample	hsa-miR-4695-3p	0.372733	0.127298	0.0684712	0.127298	-0.127298	0.470748	0.327212
sample	hsa-miR-548t-3p	-0.15051	-0.845319	0.289776	-0.15051	0.15051	0.470748	0.327212
sample	hsa-miR-1302	0.0608659	0.259964	0.239562	0.239562	-0.239562	0.471076	0.326909
sample	hsa-miR-3613-5p	0.0579672	-0.123984	-0.534198	-0.123984	0.123984	0.471076	0.326909
sample	hsa-miR-563	-0.422124	-0.246678	0.0823252	-0.246678	0.246678	0.471805	0.326237
sample	hsa-miR-490-3p	0.123955	-0.338204	-0.377333	-0.338204	0.338204	0.472257	0.325822
sample	hsa-miR-4689	0.494793	-0.0347123	0.129374	0.129374	-0.129374	0.472257	0.325822
sample	hsa-miR-3179	-0.0207583	0.463219	0.140367	0.140367	-0.140367	0.472287	0.325794
sample	hsa-miR-4423-5p	-0.137216	0.430081	0.303372	0.303372	-0.303372	0.472287	0.325794
sample	No miRNA	-0.0708911	-0.49278	-0.0214884	-0.0708911	0.0708911	0.472658	0.325453
sample	hsa-miR-3713	-0.725374	0.138313	-0.0599833	-0.0599833	0.0599833	0.474237	0.324005
sample	hsa-miR-3184-5p	0.0789418	0.268022	0.207218	0.207218	-0.207218	0.474237	0.324005
sample	hsa-miR-378f	0.143242	0.11344	0.298132	0.143242	-0.143242	0.474237	0.324005
sample	hsa-miR-5188	0.449188	0.160586	-0.0311349	0.160586	-0.160586	0.474237	0.324005
sample	hsa-miR-454-3p	-0.228005	0.0153977	-0.353937	-0.228005	0.228005	0.474594	0.323678
sample	hsa-miR-142-5p	-0.0776788	0.21743	-0.820123	-0.0776788	0.0776788	0.474694	0.323586
sample	hsa-miR-522-5p	-0.516913	NA	0.021136	-0.247889	0.247889	0.474694	0.323586
sample	hsa-miR-4776-5p	0.43961	0.314409	-0.157226	0.314409	-0.314409	0.474694	0.323586
sample	hsa-miR-4777-3p	0.0158835	0.0931853	0.467787	0.0931853	-0.0931853	0.474694	0.323586
sample	hsa-miR-509-3-5p	-0.0536817	-0.0880593	-0.426293	-0.0880593	0.0880593	0.475573	0.322783
sample	hsa-miR-545-3p	0.162416	0.0996418	0.288232	0.162416	-0.162416	0.476091	0.32231
sample	hsa-miR-3619-5p	0.305023	0.167087	0.0803543	0.167087	-0.167087	0.476091	0.32231
sample	hsa-miR-4321	-0.117353	0.57857	0.144593	0.144593	-0.144593	0.476091	0.32231
sample	hsa-miR-320e	-0.496288	0.21149	-0.323068	-0.323068	0.323068	0.480777	0.318056
sample	hsa-miR-100-5p	-0.668433	-0.107538	0.150976	-0.107538	0.107538	0.481189	0.317684
sample	hsa-miR-5195-3p	-0.531759	0.0309579	-0.0835522	-0.0835522	0.0835522	0.481753	0.317176
sample	hsa-miR-3689a-3p	0.114512	-0.339938	-0.348529	-0.339938	0.339938	0.483734	0.315393
sample	hsa-miR-4294	-0.492908	0.0411047	-0.12351	-0.12351	0.12351	0.484045	0.315115
sample	hsa-miR-4463	0.101536	0.507426	-0.0316717	0.101536	-0.101536	0.484045	0.315115
sample	hsa-miR-4717-3p	-0.202369	-0.317149	-0.0292934	-0.202369	0.202369	0.484045	0.315115
sample	hsa-miR-100-3p	0.0307962	0.416129	0.111453	0.111453	-0.111453	0.484352	0.314839
sample	hsa-miR-325	-0.274955	-0.11779	-0.147989	-0.147989	0.147989	0.484748	0.314484
sample	hsa-miR-31-3p	-0.162122	0.249458	0.504003	0.249458	-0.249458	0.4851	0.314168
sample	hsa-miR-664a-5p	0.0732814	0.342664	0.130621	0.130621	-0.130621	0.4851	0.314168
sample	hsa-miR-181c-5p	-0.00819884	-0.745628	0.118609	-0.00819884	0.00819884	0.487713	0.311835
sample	hsa-miR-199b-5p	0.209729	0.030315	0.302293	0.209729	-0.209729	0.489887	0.309904
sample	hsa-miR-3162-5p	-0.921974	0.0743003	0.157115	0.0743003	-0.0743003	0.490227	0.309603
sample	hsa-miR-5582-5p	0.518363	-0.0974472	0.157332	0.157332	-0.157332	0.490227	0.309603
sample	hsa-miR-214-3p	0.335487	-0.0316837	0.244759	0.244759	-0.244759	0.490471	0.309387
sample	hsa-miR-361-5p	0.711731	0.428246	-0.449358	0.428246	-0.428246	0.490471	0.309387
sample	hsa-miR-526b-3p	-0.0395591	-0.48229	-0.04081	-0.04081	0.04081	0.490471	0.309387
sample	hsa-miR-550a-3-5p	0.186827	0.152222	0.192166	0.186827	-0.186827	0.490471	0.309387
sample	hsa-miR-642b-5p	0.242328	0.247202	0.0475025	0.242328	-0.242328	0.490471	0.309387
sample	hsa-miR-647	-0.0326324	0.308258	0.271727	0.271727	-0.271727	0.490734	0.309154
sample	hsa-miR-548q	0.0818852	0.266015	0.185614	0.185614	-0.185614	0.491207	0.308736
sample	hsa-miR-6499-3p	-0.764327	-0.378193	0.447318	-0.378193	0.378193	0.491207	0.308736
sample	hsa-miR-3133	0.251373	-0.466159	-0.386064	-0.386064	0.386064	0.491975	0.308057
sample	hsa-miR-181b-5p	-0.0259192	-0.587598	0.0334058	-0.0259192	0.0259192	0.497381	0.303311
sample	hsa-miR-505-5p	-0.101702	-0.00729749	-0.44053	-0.101702	0.101702	0.497455	0.303246
sample	hsa-miR-4531	0.275921	0.227211	0.0291884	0.227211	-0.227211	0.497721	0.303014
sample	hsa-miR-4724-5p	0.304251	0.156349	0.0697947	0.156349	-0.156349	0.497986	0.302783
sample	hsa-miR-6129	-0.212263	-0.0799903	1.00037	-0.0799903	0.0799903	0.499441	0.301516
sample	hsa-miR-4456	-0.140107	-0.307514	-0.0801622	-0.140107	0.140107	0.501034	0.300133
sample	hsa-miR-4327	0.23827	0.253788	0.034129	0.23827	-0.23827	0.50362	0.297897
sample	hsa-miR-4688	0.148869	-0.162493	-0.564629	-0.162493	0.162493	0.50362	0.297897
sample	hsa-miR-26a-5p	0.143433	0.34572	0.0406285	0.143433	-0.143433	0.504285	0.297324
sample	hsa-miR-335-3p	-0.185412	-0.101995	-0.232324	-0.185412	0.185412	0.504554	0.297092
sample	hsa-miR-4677-3p	-0.278726	-0.175168	-0.0688499	-0.175168	0.175168	0.504554	0.297092
sample	hsa-miR-5586-3p	-0.365862	-0.61833	0.356085	-0.365862	0.365862	0.506618	0.29532
sample	hsa-miR-5588-3p	-0.0804578	-0.472411	0.00623055	-0.0804578	0.0804578	0.506618	0.29532
sample	hsa-miR-34b-3p	-0.515127	NA	0.0467358	-0.234196	0.234196	0.507448	0.294608
sample	hsa-let-7d-3p	-0.065974	-0.25824	-0.193901	-0.193901	0.193901	0.507563	0.29451
sample	hsa-miR-183-3p	0.117274	0.182847	0.215237	0.182847	-0.182847	0.507563	0.29451
sample	hsa-miR-5008-5p	0.221652	0.131773	0.1616	0.1616	-0.1616	0.507563	0.29451
sample	hsa-miR-4761-3p	0.337545	0.389122	-0.168543	0.337545	-0.337545	0.507563	0.29451
sample	hsa-miR-4795-5p	-0.236952	-0.0197957	-0.265245	-0.236952	0.236952	0.507563	0.29451
sample	hsa-miR-122-5p	0.318782	0.218786	-0.013023	0.218786	-0.218786	0.508174	0.293987
sample	hsa-miR-606	-0.421916	-0.110335	-0.000556978	-0.110335	0.110335	0.508174	0.293987
sample	hsa-miR-607	-0.48299	-0.0755819	0.0135623	-0.0755819	0.0755819	0.508174	0.293987
sample	hsa-miR-632	0.225552	0.470807	-0.141088	0.225552	-0.225552	0.508174	0.293987
sample	hsa-miR-758-3p	-0.359918	-0.0305283	-0.134387	-0.134387	0.134387	0.508174	0.293987
sample	hsa-miR-1224-5p	-0.0513575	0.0509386	0.563225	0.0509386	-0.0509386	0.508174	0.293987
sample	hsa-miR-3159	-0.870623	0.0897026	0.132862	0.0897026	-0.0897026	0.508174	0.293987
sample	hsa-miR-4319	-0.0540697	-0.184378	-0.278221	-0.184378	0.184378	0.508174	0.293987
sample	hsa-miR-642a-3p	-0.218782	-0.464965	0.131206	-0.218782	0.218782	0.508174	0.293987
sample	hsa-miR-5695	0.116384	-0.663238	-0.0400629	-0.0400629	0.0400629	0.508174	0.293987
sample	hsa-miR-4776-3p	0.377798	0.103795	0.0432503	0.103795	-0.103795	0.508528	0.293685
sample	hsa-miR-10b-3p	-0.01351	-0.110391	-0.404724	-0.110391	0.110391	0.509262	0.293059
sample	hsa-miR-3163	-0.0880347	-0.378164	-0.0570937	-0.0880347	0.0880347	0.509704	0.292682
sample	hsa-miR-1307-5p	-0.00975947	-0.606674	0.0484846	-0.00975947	0.00975947	0.509704	0.292682
sample	hsa-miR-3064-5p	0.141694	0.144244	0.222983	0.144244	-0.144244	0.509721	0.292667
sample	hsa-miR-144-5p	0.150198	NA	0.282339	0.216268	-0.216268	0.509847	0.29256
sample	hsa-miR-548b-5p	0.1663	NA	0.264234	0.215267	-0.215267	0.511519	0.291139
sample	hsa-miR-4747-5p	0.48682	-0.141229	0.205756	0.205756	-0.205756	0.511519	0.291139
sample	hsa-miR-200a-3p	0.27276	-0.131248	-0.76335	-0.131248	0.131248	0.512467	0.290334
sample	hsa-miR-3683	-0.0168729	-0.230173	-0.266387	-0.230173	0.230173	0.512467	0.290334
sample	hsa-miR-4483	-0.135623	0.205743	0.47575	0.205743	-0.205743	0.514529	0.28859
sample	hsa-miR-3155b	-0.369644	-0.1614	0.0110021	-0.1614	0.1614	0.514529	0.28859
sample	hsa-miR-520f	-0.383587	-0.143183	0.00602113	-0.143183	0.143183	0.514584	0.288543
sample	hsa-miR-1273f	0.114028	-0.347267	-0.298675	-0.298675	0.298675	0.514868	0.288304
sample	hsa-miR-3972	-0.028793	0.761744	-0.128718	-0.028793	0.028793	0.51537	0.287881
sample	hsa-miR-1245a	0.182341	0.411188	-0.0663123	0.182341	-0.182341	0.516017	0.287336
sample	hsa-miR-4737	0.465412	0.0884287	-0.0229778	0.0884287	-0.0884287	0.516017	0.287336
sample	hsa-miR-548ah-5p	-0.28689	-0.11762	-0.100653	-0.11762	0.11762	0.516448	0.286973
sample	hsa-miR-124-3p	0.207976	0.199641	0.0939892	0.199641	-0.199641	0.516603	0.286843
sample	hsa-miR-517b-3p	-0.250621	-0.13151	-0.119874	-0.13151	0.13151	0.516603	0.286843
sample	hsa-miR-202-3p	0.0279119	-0.438995	-0.114229	-0.114229	0.114229	0.517124	0.286405
sample	hsa-miR-3144-3p	-0.643112	0.0926814	-0.0168449	-0.0168449	0.0168449	0.518495	0.285255
sample	hsa-miR-4793-5p	1.0109	0.468175	-0.700879	0.468175	-0.468175	0.519039	0.2848
sample	hsa-miR-519c-3p	-0.0724722	-0.0442495	0.695393	-0.0442495	0.0442495	0.519057	0.284785
sample	hsa-miR-548a-3p	0.31769	0.284693	-0.0831119	0.284693	-0.284693	0.519057	0.284785
sample	hsa-miR-5000-3p	0.0858702	-0.280076	-0.325259	-0.280076	0.280076	0.519057	0.284785
sample	hsa-miR-378j	-0.149926	0.164186	0.534795	0.164186	-0.164186	0.519057	0.284785
sample	hsa-miR-1185-1-3p	0.255306	0.0435566	0.201679	0.201679	-0.201679	0.520596	0.283499
sample	hsa-miR-1182	-0.260282	0.0556591	-0.307348	-0.260282	0.260282	0.521501	0.282745
sample	hsa-miR-6068	-0.49178	-0.610602	0.466582	-0.49178	0.49178	0.522197	0.282165
sample	hsa-miR-4494	-0.0712173	-0.157245	-0.269026	-0.157245	0.157245	0.522474	0.281935
sample	hsa-miR-3668	0.0194749	-0.227325	-0.297043	-0.227325	0.227325	0.523253	0.281289
sample	hsa-miR-4795-3p	0.26833	0.0880413	0.137141	0.137141	-0.137141	0.52709	0.278115
sample	hsa-miR-4711-3p	-0.0815573	-0.143162	-0.268296	-0.143162	0.143162	0.527724	0.277593
sample	hsa-miR-5685	0.140333	-0.119671	0.51247	0.140333	-0.140333	0.527897	0.277451
sample	hsa-miR-3660	0.0302208	-0.372983	-0.162616	-0.162616	0.162616	0.529638	0.276021
sample	hsa-miR-3194-3p	0.20386	-0.365545	0.782067	0.20386	-0.20386	0.529638	0.276021
sample	hsa-miR-580	-0.045761	-0.0673715	-0.390094	-0.0673715	0.0673715	0.529971	0.275748
sample	hsa-miR-1179	0.208253	0.440208	-0.127819	0.208253	-0.208253	0.531897	0.274172
sample	hsa-miR-4800-3p	0.0580344	0.139116	0.293776	0.139116	-0.139116	0.531897	0.274172
sample	hsa-miR-6087	-0.154558	-0.545332	0.160687	-0.154558	0.154558	0.531897	0.274172
sample	hsa-miR-5011-3p	0.908923	-0.43903	0.190454	0.190454	-0.190454	0.532165	0.273953
sample	hsa-miR-520a-3p	0.247964	0.116987	0.120921	0.120921	-0.120921	0.53274	0.273485
sample	hsa-miR-371a-3p	-0.199591	0.0582166	-0.361587	-0.199591	0.199591	0.533055	0.273228
sample	hsa-miR-4490	-0.455347	-0.11942	0.0618605	-0.11942	0.11942	0.533394	0.272952
sample	hsa-miR-148a-3p	0.382396	-0.0641862	0.184968	0.184968	-0.184968	0.533711	0.272694
sample	hsa-miR-379-5p	-0.205947	0.0240269	-0.312778	-0.205947	0.205947	0.533711	0.272694
sample	hsa-miR-3936	-0.144177	0.380049	0.279456	0.279456	-0.279456	0.533711	0.272694
sample	hsa-miR-4291	0.102808	-0.398963	-0.214292	-0.214292	0.214292	0.533711	0.272694
sample	hsa-miR-4539	-0.0143416	-0.112614	0.688371	-0.0143416	0.0143416	0.533711	0.272694
sample	hsa-miR-152	0.299726	-0.273209	-0.592101	-0.273209	0.273209	0.534286	0.272227
sample	hsa-miR-574-3p	-0.383629	0.0413283	-0.157724	-0.157724	0.157724	0.534452	0.272092
sample	hsa-miR-4756-5p	0.194629	0.129905	0.154053	0.154053	-0.154053	0.536924	0.270087
sample	hsa-miR-3667-3p	0.444322	-0.0312398	0.0907005	0.0907005	-0.0907005	0.538331	0.268951
sample	hsa-miR-302d-3p	0.143062	-0.10319	-0.56947	-0.10319	0.10319	0.539825	0.267747
sample	hsa-miR-409-5p	0.484821	-0.00697693	0.0285807	0.0285807	-0.0285807	0.539825	0.267747
sample	hsa-miR-1202	-0.204963	-0.169772	-0.100299	-0.169772	0.169772	0.539825	0.267747
sample	hsa-miR-3908	-0.378062	-0.0789285	-0.0337201	-0.0789285	0.0789285	0.539825	0.267747
sample	hsa-miR-4506	-0.0582302	0.00148093	-0.444071	-0.0582302	0.0582302	0.539825	0.267747
sample	hsa-miR-4666b	0.563122	-0.276022	0.261696	0.261696	-0.261696	0.539825	0.267747
sample	hsa-miR-5706	-0.0681955	-0.797297	0.271854	-0.0681955	0.0681955	0.539825	0.267747
sample	hsa-miR-6501-3p	-0.140966	-0.249075	-0.0876412	-0.140966	0.140966	0.539825	0.267747
sample	hsa-miR-6512-3p	0.0541742	-0.230909	-0.313629	-0.230909	0.230909	0.539825	0.267747
sample	hsa-miR-141-3p	0.147454	0.0607311	-0.787906	0.0607311	-0.0607311	0.541214	0.266631
sample	hsa-miR-4690-3p	0.174016	0.0217661	0.284222	0.174016	-0.174016	0.541214	0.266631
sample	hsa-miR-3617-3p	0.337074	0.145717	0.00151828	0.145717	-0.145717	0.541575	0.266342
sample	hsa-miR-449b-5p	-0.133304	0.314071	0.318514	0.314071	-0.314071	0.543816	0.264548
sample	hsa-miR-5589-3p	0.565374	0.0100163	-0.0577602	0.0100163	-0.0100163	0.546333	0.262542
sample	hsa-miR-1295b-5p	-0.240042	-0.471672	0.195532	-0.240042	0.240042	0.546783	0.262185
sample	hsa-miR-194-5p	0.326938	-0.245283	-0.644695	-0.245283	0.245283	0.547242	0.261821
sample	hsa-miR-371b-5p	-0.0141865	0.268299	0.219612	0.219612	-0.219612	0.552508	0.257661
sample	hsa-miR-5703	0.580213	-0.197245	0.141991	0.141991	-0.141991	0.554082	0.256426
sample	hsa-miR-6125	-0.318103	-0.386922	0.199709	-0.318103	0.318103	0.554148	0.256375
sample	hsa-miR-585	0.343012	0.477652	-0.290578	0.343012	-0.343012	0.554869	0.255809
sample	hsa-miR-548as-3p	0.0354622	-0.422369	-0.0977407	-0.0977407	0.0977407	0.555347	0.255435
sample	hsa-miR-190b	-0.111044	-0.10959	-0.242576	-0.111044	0.111044	0.555511	0.255307
sample	hsa-miR-1	0.26764	0.176472	-1.11532	0.176472	-0.176472	0.556944	0.254188
sample	hsa-miR-5093	0.508814	-0.10664	0.0978752	0.0978752	-0.0978752	0.557169	0.254013
sample	hsa-miR-6504-3p	-0.332349	0.601331	0.2783	0.2783	-0.2783	0.558107	0.253283
sample	hsa-miR-4728-5p	0.0404927	0.23313	0.188002	0.188002	-0.188002	0.559433	0.252252
sample	hsa-miR-7-1-3p	-0.128796	-0.130772	-0.196481	-0.130772	0.130772	0.56161	0.250565
sample	hsa-miR-876-5p	-0.0632894	0.0907575	0.458147	0.0907575	-0.0907575	0.56161	0.250565
sample	hsa-miR-553	-0.033779	-0.0705376	-0.363777	-0.0705376	0.0705376	0.562275	0.250051
sample	hsa-miR-3680-5p	0.349992	0.307652	-0.168881	0.307652	-0.307652	0.562275	0.250051
sample	hsa-miR-3195	0.526918	-0.0310529	-0.00134508	-0.00134508	0.00134508	0.562275	0.250051
sample	hsa-miR-4417	-0.533002	0.212491	-0.190057	-0.190057	0.190057	0.562275	0.250051
sample	hsa-miR-29a-3p	-0.0357332	-0.465617	0.0196755	-0.0357332	0.0357332	0.56414	0.248613
sample	hsa-miR-1204	0.318524	-0.000418976	0.145002	0.145002	-0.145002	0.56414	0.248613
sample	hsa-miR-449c-5p	0.294079	-0.137487	0.32309	0.294079	-0.294079	0.564159	0.248599
sample	hsa-miR-4290	-0.0263874	-0.481436	0.0247013	-0.0263874	0.0263874	0.56487	0.248052
sample	hsa-miR-6723-5p	0.0644976	-0.081189	0.506163	0.0644976	-0.0644976	0.56487	0.248052
sample	hsa-miR-5583-3p	-0.349421	-0.013338	-0.0997408	-0.0997408	0.0997408	0.566729	0.246624
sample	hsa-miR-520a-5p	-0.0810807	-0.208688	-0.15965	-0.15965	0.15965	0.569701	0.244353
sample	hsa-miR-4783-5p	-0.149485	0.0574377	-0.374576	-0.149485	0.149485	0.569934	0.244176
sample	hsa-miR-206	0.632748	0.167719	-0.27375	0.167719	-0.167719	0.570147	0.244013
sample	hsa-miR-488-3p	0.27912	0.216195	-0.0372948	0.216195	-0.216195	0.570647	0.243633
sample	hsa-miR-1245b-5p	-0.159005	0.00340374	-0.299394	-0.159005	0.159005	0.571718	0.242818
sample	hsa-miR-301b	-0.0455939	-0.188097	-0.214728	-0.188097	0.188097	0.572057	0.24256
sample	hsa-miR-150-3p	-0.150784	NA	-0.22671	-0.188747	0.188747	0.572205	0.242448
sample	hsa-miR-3654	0.312884	0.274901	-0.119722	0.274901	-0.274901	0.572205	0.242448
sample	hsa-miR-451a	-0.363306	0.204051	-0.324596	-0.324596	0.324596	0.573194	0.241698
sample	hsa-miR-501-3p	0.0175547	-0.0361487	-0.451207	-0.0361487	0.0361487	0.573572	0.241412
sample	hsa-miR-212-5p	0.51699	0.0406373	-0.0756167	0.0406373	-0.0406373	0.574038	0.241059
sample	hsa-miR-376c-3p	0.272429	0.471844	-0.248769	0.272429	-0.272429	0.575172	0.240203
sample	hsa-miR-624-5p	0.324819	0.372611	-0.21397	0.324819	-0.324819	0.575172	0.240203
sample	hsa-miR-4750-3p	0.129313	-0.272836	-0.322402	-0.272836	0.272836	0.575172	0.240203
sample	hsa-miR-3656	-0.197128	0.0277628	-0.281608	-0.197128	0.197128	0.575628	0.239858
sample	hsa-miR-4715-5p	-0.0153105	-0.136713	-0.296385	-0.136713	0.136713	0.575628	0.239858
sample	hsa-miR-4279	0.459777	-0.0582505	0.0664708	0.0664708	-0.0664708	0.577859	0.238178
sample	hsa-miR-574-5p	-0.539462	NA	0.130549	-0.204457	0.204457	0.578625	0.237602
sample	hsa-miR-3687	0.309032	0.250094	-0.101753	0.250094	-0.250094	0.578625	0.237602
sample	hsa-miR-5697	0.130335	-0.558227	-0.0590843	-0.0590843	0.0590843	0.578625	0.237602
sample	hsa-miR-1228-5p	0.038231	-0.0200867	0.444728	0.038231	-0.038231	0.578664	0.237574
sample	hsa-miR-656	-0.327533	0.0318709	-0.154007	-0.154007	0.154007	0.579197	0.237174
sample	hsa-miR-629-3p	0.340651	0.213484	-0.097984	0.213484	-0.213484	0.579288	0.237105
sample	hsa-miR-550b-2-5p	-0.143167	0.0559985	0.576447	0.0559985	-0.0559985	0.579288	0.237105
sample	hsa-miR-4694-3p	-0.0909594	0.00895424	-0.369648	-0.0909594	0.0909594	0.579288	0.237105
sample	hsa-miR-6722-3p	-0.0325417	-0.0373782	0.550091	-0.0325417	0.0325417	0.579288	0.237105
sample	hsa-miR-513a-3p	0.0252077	0.756156	-0.247355	0.0252077	-0.0252077	0.580296	0.236351
sample	hsa-miR-5195-5p	-0.0472875	-0.136776	-0.253903	-0.136776	0.136776	0.581499	0.235451
sample	hsa-miR-4680-5p	0.322552	0.162919	-0.040381	0.162919	-0.162919	0.582807	0.234475
sample	hsa-miR-5571-5p	0.393924	-0.269503	0.361874	0.361874	-0.361874	0.582807	0.234475
sample	hsa-miR-5572	0.227043	-0.266337	0.533709	0.227043	-0.227043	0.582807	0.234475
sample	hsa-miR-5681b	0.0507762	-0.487805	-0.0282193	-0.0282193	0.0282193	0.582807	0.234475
sample	hsa-miR-5087	-0.0640775	-0.205181	-0.163038	-0.163038	0.163038	0.58507	0.232792
sample	hsa-miR-664b-3p	-0.198103	-0.513895	0.229758	-0.198103	0.198103	0.586682	0.231597
sample	hsa-miR-3158-5p	-0.304287	-0.35391	0.196522	-0.304287	0.304287	0.591601	0.227971
sample	hsa-miR-4293	-0.148183	-0.343787	0.0512994	-0.148183	0.148183	0.592115	0.227594
sample	hsa-miR-195-3p	-0.257123	NA	-0.105271	-0.181197	0.181197	0.592288	0.227467
sample	hsa-miR-374a-3p	-0.161424	0.0214074	-0.293988	-0.161424	0.161424	0.592356	0.227418
sample	hsa-miR-1269a	0.427151	-0.0418298	0.0627936	0.0627936	-0.0627936	0.592356	0.227418
sample	hsa-miR-4251	-0.350149	-0.0224769	-0.0640365	-0.0640365	0.0640365	0.592356	0.227418
sample	hsa-miR-3646	-0.0363179	-0.252322	-0.138735	-0.138735	0.138735	0.593722	0.226417
sample	hsa-miR-3675-5p	0.348209	0.0696297	0.0176092	0.0696297	-0.0696297	0.593722	0.226417
sample	hsa-miR-4662a-3p	0.143025	0.234061	-0.946361	0.143025	-0.143025	0.594018	0.2262
sample	hsa-miR-378b	0.31984	-0.0870641	0.206147	0.206147	-0.206147	0.594634	0.22575
sample	hsa-miR-3928	-0.165433	0.251753	0.364084	0.251753	-0.251753	0.596022	0.224737
sample	hsa-miR-4474-3p	-0.104688	0.000735951	-0.327306	-0.104688	0.104688	0.596022	0.224737
sample	hsa-miR-6082	-0.27088	-0.324718	0.149502	-0.27088	0.27088	0.596022	0.224737
sample	hsa-miR-196a-5p	0.450882	-0.261964	0.282177	0.282177	-0.282177	0.59663	0.224295
sample	hsa-miR-187-3p	-0.144169	-0.150967	-0.124265	-0.144169	0.144169	0.59663	0.224295
sample	hsa-miR-383	-0.18534	-0.00519924	-0.234064	-0.18534	0.18534	0.59674	0.224215
sample	hsa-miR-412	0.0102867	-0.15742	-0.278033	-0.15742	0.15742	0.598751	0.222754
sample	hsa-miR-626	0.125075	-0.08097	-0.498588	-0.08097	0.08097	0.598751	0.222754
sample	hsa-miR-454-5p	-0.283185	0.111084	-0.263386	-0.263386	0.263386	0.598751	0.222754
sample	hsa-miR-1268a	-0.141969	-0.0849016	-0.191564	-0.141969	0.141969	0.598751	0.222754
sample	hsa-miR-4482-5p	-0.378444	0.623658	0.262937	0.262937	-0.262937	0.598751	0.222754
sample	hsa-miR-9-3p	0.15676	0.0367568	0.224786	0.15676	-0.15676	0.59993	0.221899
sample	hsa-miR-675-5p	0.0499634	0.122651	0.246024	0.122651	-0.122651	0.59993	0.221899
sample	hsa-miR-548a-5p	-0.0232913	0.68065	-0.167849	-0.0232913	0.0232913	0.59993	0.221899
sample	hsa-miR-4254	-0.298262	0.022505	-0.148916	-0.148916	0.148916	0.59993	0.221899
sample	hsa-miR-4778-3p	-0.59057	0.346458	0.827486	0.346458	-0.346458	0.600567	0.221438
sample	hsa-miR-3692-3p	0.104108	-0.00691423	-0.556991	-0.00691423	0.00691423	0.601224	0.220964
sample	hsa-miR-4451	-0.0774494	0.179432	0.327116	0.179432	-0.179432	0.601224	0.220964
sample	hsa-miR-4782-5p	0.297905	0.0788416	0.0434981	0.0788416	-0.0788416	0.601224	0.220964
sample	hsa-miR-124-5p	0.39696	NA	-0.0326604	0.18215	-0.18215	0.602462	0.22007
sample	hsa-miR-593-3p	0.440203	0.0553512	-0.0581213	0.0553512	-0.0553512	0.602462	0.22007
sample	hsa-miR-620	-0.148138	0.613864	0.00430349	0.00430349	-0.00430349	0.602504	0.22004
sample	hsa-miR-3671	0.0986641	-0.16322	-0.366968	-0.16322	0.16322	0.602504	0.22004
sample	hsa-miR-676-3p	-0.333495	-0.155181	0.0625284	-0.155181	0.155181	0.602504	0.22004
sample	hsa-miR-4520b-5p	0.0296339	-0.408371	-0.0518765	-0.0518765	0.0518765	0.603412	0.219386
sample	hsa-miR-4722-5p	-0.101065	-0.332345	0.0134165	-0.101065	0.101065	0.606198	0.217385
sample	hsa-miR-1205	-0.11747	0.474492	0.0844075	0.0844075	-0.0844075	0.606336	0.217286
sample	hsa-miR-5006-5p	0.256131	0.0856424	0.0698944	0.0856424	-0.0856424	0.606339	0.217284
sample	hsa-miR-146a-5p	0.217473	-0.200383	-0.466711	-0.200383	0.200383	0.606463	0.217196
sample	hsa-miR-548ae	-0.546297	-0.0180859	1.21149	-0.0180859	0.0180859	0.606463	0.217196
sample	hsa-miR-4659b-5p	-0.194694	0.211572	-0.465715	-0.194694	0.194694	0.606463	0.217196
sample	hsa-miR-5090	0.316384	0.00232589	0.0971522	0.0971522	-0.0971522	0.606463	0.217196
sample	hsa-miR-5704	-0.127766	-0.834711	1.83593	-0.127766	0.127766	0.606463	0.217196
sample	hsa-miR-6511a-3p	-0.444281	-0.206557	0.204791	-0.206557	0.206557	0.606463	0.217196
sample	hsa-miR-7-2-3p	-0.0537351	NA	-0.2946	-0.174168	0.174168	0.607442	0.216496
sample	hsa-miR-17-5p	-0.126674	0.191664	-0.514871	-0.126674	0.126674	0.608018	0.216083
sample	hsa-miR-219-2-3p	0.0690921	0.189719	0.146371	0.146371	-0.146371	0.608018	0.216083
sample	hsa-miR-548ax	-0.100981	-0.674404	0.289684	-0.100981	0.100981	0.608018	0.216083
sample	hsa-miR-6505-3p	0.0314	0.138842	0.237666	0.138842	-0.138842	0.608018	0.216083
sample	hsa-miR-2467-5p	0.22012	0.0655693	0.118187	0.118187	-0.118187	0.611393	0.21368
sample	hsa-miR-3944-5p	-0.0885757	0.477338	0.0443154	0.0443154	-0.0443154	0.611726	0.213443
sample	hsa-miR-6505-5p	-0.176848	-0.251976	0.0210132	-0.176848	0.176848	0.612567	0.212847
sample	hsa-miR-4632-3p	0.0579615	0.00993991	0.344262	0.0579615	-0.0579615	0.612758	0.212711
sample	hsa-miR-515-5p	-0.154939	-0.182975	-0.0627742	-0.154939	0.154939	0.613649	0.21208
sample	hsa-miR-2114-3p	0.0105888	-0.182671	0.634191	0.0105888	-0.0105888	0.614542	0.211448
sample	hsa-miR-10a-5p	0.464398	-0.115892	0.079869	0.079869	-0.079869	0.616788	0.209864
sample	hsa-miR-202-5p	-0.306778	0.497948	0.26475	0.26475	-0.26475	0.617196	0.209577
sample	hsa-miR-3180	-0.417856	0.37299	0.528075	0.37299	-0.37299	0.617196	0.209577
sample	hsa-miR-375	0.215901	0.247339	-0.0575543	0.215901	-0.215901	0.618044	0.208981
sample	hsa-miR-524-3p	-0.445358	-0.293153	0.290542	-0.293153	0.293153	0.618044	0.208981
sample	hsa-miR-4781-3p	-0.14376	-0.0715217	-0.180719	-0.14376	0.14376	0.618044	0.208981
sample	hsa-miR-635	-0.0224237	0.0762989	-0.478923	-0.0224237	0.0224237	0.618113	0.208932
sample	hsa-miR-1225-3p	-0.174221	0.100212	0.509423	0.100212	-0.100212	0.618113	0.208932
sample	hsa-miR-3943	-0.536432	0.0870188	0.0139234	0.0139234	-0.0139234	0.618113	0.208932
sample	hsa-miR-937-5p	-0.11521	-0.135937	-0.143364	-0.135937	0.135937	0.618113	0.208932
sample	hsa-miR-548az-3p	0.658121	-0.0300723	-0.167242	-0.0300723	0.0300723	0.618113	0.208932
sample	hsa-miR-302c-5p	0.41594	-0.166264	-0.752795	-0.166264	0.166264	0.619905	0.207675
sample	hsa-miR-4681	0.229152	0.0494095	0.116465	0.116465	-0.116465	0.619905	0.207675
sample	hsa-miR-3648	-0.0850949	-0.0633121	-0.246554	-0.0850949	0.0850949	0.62069	0.207125
sample	hsa-miR-2682-3p	-0.224427	0.137968	-0.325024	-0.224427	0.224427	0.622175	0.206087
sample	hsa-miR-4255	0.329812	0.0872432	-0.0161975	0.0872432	-0.0872432	0.623045	0.205481
sample	hsa-miR-516b-3p	0.321417	-0.00912871	0.0865995	0.0865995	-0.0865995	0.623895	0.204888
sample	hsa-miR-3529-5p	0.0852281	-0.234875	-0.251807	-0.234875	0.234875	0.623895	0.204888
sample	hsa-miR-200a-5p	0.736076	-0.142325	-0.124863	-0.124863	0.124863	0.628091	0.201978
sample	hsa-miR-525-3p	-0.234725	-0.304724	0.134557	-0.234725	0.234725	0.628749	0.201523
sample	hsa-miR-4748	0.315385	-0.244476	0.350585	0.315385	-0.315385	0.631947	0.19932
sample	hsa-miR-218-1-3p	0.330463	0.147505	-0.0817654	0.147505	-0.147505	0.634804	0.19736
sample	hsa-miR-1266	0.286071	0.0582679	0.0430592	0.0582679	-0.0582679	0.634931	0.197273
sample	hsa-miR-29c-5p	0.079244	0.589164	-0.230778	0.079244	-0.079244	0.635413	0.196944
sample	hsa-miR-1207-3p	-0.0476159	0.277815	0.158893	0.158893	-0.158893	0.635413	0.196944
sample	hsa-miR-1208	-0.0582938	0.465015	0.00143307	0.00143307	-0.00143307	0.635413	0.196944
sample	hsa-miR-548ar-3p	0.0168945	-0.691891	0.220486	0.0168945	-0.0168945	0.635413	0.196944
sample	hsa-miR-450b-5p	-0.0301273	-0.015172	-0.345775	-0.0301273	0.0301273	0.636188	0.196414
sample	hsa-miR-575	-0.202974	-0.0115951	-0.16669	-0.16669	0.16669	0.636916	0.195918
sample	hsa-miR-4419a	-0.357062	0.263666	-0.325742	-0.325742	0.325742	0.636916	0.195918
sample	hsa-miR-5696	-0.0692752	-0.623344	0.250412	-0.0692752	0.0692752	0.636916	0.195918
sample	hsa-miR-320b	-0.15545	-0.155281	-0.0668986	-0.155281	0.155281	0.637111	0.195785
sample	hsa-miR-5089-5p	-0.0838971	-0.057	-0.239375	-0.0838971	0.0838971	0.637111	0.195785
sample	hsa-miR-6084	-0.427728	-0.0113496	0.0393048	-0.0113496	0.0113496	0.637111	0.195785
sample	hsa-miR-517-5p	-0.0161964	-0.389045	0.0115261	-0.0161964	0.0161964	0.63739	0.195595
sample	hsa-miR-503-3p	-0.101499	0.0953265	0.404459	0.0953265	-0.0953265	0.637782	0.195328
sample	hsa-miR-200c-3p	0.864661	0.117575	-0.471935	0.117575	-0.117575	0.637977	0.195195
sample	hsa-miR-34b-5p	0.225574	-0.0287686	-0.636342	-0.0287686	0.0287686	0.637977	0.195195
sample	hsa-miR-5682	0.0381026	-0.741046	0.24222	0.0381026	-0.0381026	0.637983	0.195191
sample	hsa-miR-4729	0.108667	-0.471561	-0.0422702	-0.0422702	0.0422702	0.63861	0.194765
sample	hsa-miR-15b-5p	0.352685	0.317259	-0.258658	0.317259	-0.317259	0.641577	0.192751
sample	hsa-miR-411-5p	-0.149978	-0.0260295	-0.1981	-0.149978	0.149978	0.641577	0.192751
sample	hsa-miR-33b-3p	0.0319857	-0.0270361	-0.394328	-0.0270361	0.0270361	0.641577	0.192751
sample	hsa-miR-4448	-0.0689347	0.350255	0.105218	0.105218	-0.105218	0.641577	0.192751
sample	hsa-miR-4537	0.157798	0.179685	0.036659	0.157798	-0.157798	0.641577	0.192751
sample	hsa-miR-4786-5p	0.637809	0.0865639	-0.283631	0.0865639	-0.0865639	0.641577	0.192751
sample	hsa-miR-616-5p	-0.155612	0.111999	0.444304	0.111999	-0.111999	0.642104	0.192395
sample	hsa-miR-4466	0.0303892	0.731295	-0.303611	0.0303892	-0.0303892	0.642104	0.192395
sample	hsa-miR-2964a-5p	0.114632	-0.0939774	0.36587	0.114632	-0.114632	0.644814	0.190565
sample	hsa-miR-5581-5p	0.137474	-0.222462	-0.301032	-0.222462	0.222462	0.646128	0.189682
sample	hsa-miR-200b-3p	0.113582	0.108156	-0.650429	0.108156	-0.108156	0.646856	0.189192
sample	hsa-miR-3942-3p	-0.196031	-0.00978283	-0.16383	-0.16383	0.16383	0.647406	0.188823
sample	hsa-miR-4636	-0.206068	-0.193587	0.0279917	-0.193587	0.193587	0.647867	0.188514
sample	hsa-miR-5187-3p	-0.00755746	-0.255993	-0.106812	-0.106812	0.106812	0.648665	0.18798
sample	hsa-miR-518d-3p	-0.175793	-0.282649	0.0825945	-0.175793	0.175793	0.649143	0.18766
sample	hsa-miR-520c-5p	-0.131647	NA	0.465184	0.166768	-0.166768	0.649143	0.18766
sample	hsa-miR-3161	-0.222513	0.0576021	0.582953	0.0576021	-0.0576021	0.649143	0.18766
sample	hsa-miR-1273g-3p	0.187174	-0.103689	-0.484357	-0.103689	0.103689	0.649143	0.18766
sample	hsa-miR-514a-5p	-0.332142	-0.444334	0.355101	-0.332142	0.332142	0.651563	0.186044
sample	hsa-miR-6070	0.221929	-0.436815	-0.182969	-0.182969	0.182969	0.651563	0.186044
sample	hsa-miR-548ab	-0.182534	-0.0980901	-0.0817369	-0.0980901	0.0980901	0.651916	0.185808
sample	hsa-miR-5007-3p	-0.151434	-0.000457387	-0.213231	-0.151434	0.151434	0.652017	0.185741
sample	hsa-miR-933	0.40374	0.484704	-0.446114	0.40374	-0.40374	0.652021	0.185738
sample	hsa-miR-3940-3p	-0.0683705	0.373164	0.0727093	0.0727093	-0.0727093	0.652021	0.185738
sample	hsa-miR-1273a	-0.00325539	0.214354	0.152143	0.152143	-0.152143	0.654288	0.184231
sample	hsa-miR-518e-5p	-0.321771	NA	0.0100931	-0.155839	0.155839	0.654779	0.183905
sample	hsa-miR-939-5p	0.00197434	0.0298509	0.337749	0.0298509	-0.0298509	0.654779	0.183905
sample	hsa-miR-3669	0.442828	-0.0248245	-0.0356099	-0.0248245	0.0248245	0.654779	0.183905
sample	hsa-miR-6510-3p	-0.17383	-0.151093	-0.034656	-0.151093	0.151093	0.654779	0.183905
sample	hsa-miR-139-3p	0.498793	NA	-0.166651	0.166071	-0.166071	0.657176	0.182318
sample	hsa-miR-3135b	-0.558894	-0.0690438	0.223494	-0.0690438	0.0690438	0.657729	0.181953
sample	hsa-miR-4715-3p	0.140677	0.152192	0.0633697	0.140677	-0.140677	0.657729	0.181953
sample	hsa-miR-3182	-0.434223	0.121798	-0.0674234	-0.0674234	0.0674234	0.659268	0.180938
sample	hsa-miR-4676-5p	-0.121512	0.0147029	0.494161	0.0147029	-0.0147029	0.659268	0.180938
sample	hsa-miR-320a	0.0642638	-0.140128	-0.286967	-0.140128	0.140128	0.661104	0.17973
sample	hsa-miR-525-5p	-0.00282959	-0.457373	0.0832154	-0.00282959	0.00282959	0.664707	0.17737
sample	hsa-miR-29a-5p	0.317892	0.327003	-0.259037	0.317892	-0.317892	0.664707	0.17737
sample	hsa-miR-10b-5p	-0.0870602	-0.0515195	-0.213036	-0.0870602	0.0870602	0.665035	0.177155
sample	hsa-miR-5580-5p	-0.303565	-0.318055	0.240469	-0.303565	0.303565	0.665035	0.177155
sample	hsa-miR-548x-5p	0.209817	-0.389698	0.603722	0.209817	-0.209817	0.665035	0.177155
sample	hsa-miR-548d-3p	-0.275189	0.0095226	-0.0895036	-0.0895036	0.0895036	0.665499	0.176852
sample	hsa-miR-3939	-0.28567	0.016049	-0.0863839	-0.0863839	0.0863839	0.665499	0.176852
sample	hsa-miR-4464	-0.296505	-0.0248524	-0.0344454	-0.0344454	0.0344454	0.665521	0.176838
sample	hsa-miR-200c-5p	-0.499844	NA	0.174718	-0.162563	0.162563	0.665624	0.176771
sample	hsa-miR-6089	-0.188898	-0.175056	0.0124711	-0.175056	0.175056	0.665877	0.176606
sample	hsa-miR-204-3p	0.108108	-0.452686	-0.0290978	-0.0290978	0.0290978	0.666628	0.176116
sample	hsa-miR-4691-3p	0.137732	-0.192532	0.430941	0.137732	-0.137732	0.66801	0.175217
sample	hsa-miR-99a-3p	-0.369894	1.09237	-0.208966	-0.208966	0.208966	0.668684	0.174779
sample	hsa-miR-3148	-0.56569	0.234711	-0.0635949	-0.0635949	0.0635949	0.668684	0.174779
sample	hsa-miR-381-5p	-0.100625	0.169009	0.288726	0.169009	-0.169009	0.668892	0.174644
sample	hsa-miR-26b-5p	0.639577	-0.278153	0.0462428	0.0462428	-0.0462428	0.669736	0.174096
sample	hsa-miR-611	0.0492569	0.285908	0.0149713	0.0492569	-0.0492569	0.669736	0.174096
sample	hsa-miR-106a-3p	0.0567625	0.586581	-0.246448	0.0567625	-0.0567625	0.669736	0.174096
sample	hsa-miR-378d	-0.100973	0.29795	0.158099	0.158099	-0.158099	0.670758	0.173434
sample	hsa-miR-5683	0.249973	-0.310164	-0.314579	-0.310164	0.310164	0.670758	0.173434
sample	hsa-miR-5196-3p	-0.19736	0.389533	0.176385	0.176385	-0.176385	0.67147	0.172974
sample	hsa-miR-4738-5p	-0.109356	-0.235974	-0.000289607	-0.109356	0.109356	0.67147	0.172974
sample	hsa-miR-2052	0.0557633	-0.227541	-0.176367	-0.176367	0.176367	0.671509	0.172948
sample	hsa-miR-4798-3p	0.428904	0.0517572	-0.11611	0.0517572	-0.0517572	0.672055	0.172595
sample	hsa-miR-500b	0.236684	-0.301444	-0.305275	-0.301444	0.301444	0.672062	0.172591
sample	hsa-miR-4804-5p	0.107146	0.142797	0.0900174	0.107146	-0.107146	0.672171	0.17252
sample	hsa-miR-3117-3p	0.416995	0.142014	-0.191248	0.142014	-0.142014	0.672722	0.172164
sample	hsa-miR-423-3p	0.087054	0.140762	0.109652	0.109652	-0.109652	0.674977	0.170711
sample	hsa-miR-141-5p	0.154397	NA	-0.465332	-0.155467	0.155467	0.674977	0.170711
sample	hsa-miR-548ap-5p	-0.217336	-0.121842	-0.00166345	-0.121842	0.121842	0.674977	0.170711
sample	hsa-miR-3150a-3p	-0.612299	0.123963	0.100148	0.100148	-0.100148	0.67583	0.170162
sample	hsa-miR-4478	-0.468515	-0.00657603	0.110753	-0.00657603	0.00657603	0.676567	0.169689
sample	hsa-miR-2115-5p	-0.027933	0.19454	0.172482	0.172482	-0.172482	0.678555	0.168415
sample	hsa-miR-142-3p	0.0642638	0.203587	-0.664571	0.0642638	-0.0642638	0.678957	0.168158
sample	hsa-miR-4741	0.122277	-0.200808	0.441393	0.122277	-0.122277	0.681017	0.166842
sample	hsa-miR-4685-3p	0.329127	0.0225066	-0.00886879	0.0225066	-0.0225066	0.681017	0.166842
sample	hsa-miR-5581-3p	0.603073	-0.431752	0.238602	0.238602	-0.238602	0.681017	0.166842
sample	hsa-miR-5694	0.412541	-0.295789	0.255929	0.255929	-0.255929	0.681017	0.166842
sample	hsa-miR-1972	-0.0491288	-0.132424	-0.149187	-0.132424	0.132424	0.681278	0.166676
sample	hsa-miR-4288	0.452014	-0.0696658	-0.0267382	-0.0267382	0.0267382	0.681278	0.166676
sample	hsa-miR-3150b-5p	-0.163845	0.204666	0.308724	0.204666	-0.204666	0.681278	0.166676
sample	hsa-miR-548ak	0.176161	-0.0706251	0.232891	0.176161	-0.176161	0.681278	0.166676
sample	hsa-miR-4707-5p	0.299039	0.336884	-0.271319	0.299039	-0.299039	0.681278	0.166676
sample	hsa-miR-5680	0.168188	-0.678203	0.115923	0.115923	-0.115923	0.681278	0.166676
sample	No miRNA	-0.442289	-0.781828	1.98412	-0.442289	0.442289	0.681278	0.166676
sample	hsa-miR-3663-5p	0.183828	-0.0151298	-0.538675	-0.0151298	0.0151298	0.682054	0.166181
sample	hsa-miR-92b-3p	0.246052	0.335397	-0.226674	0.246052	-0.246052	0.683832	0.16505
sample	hsa-miR-598	-0.128688	0.150918	-0.370303	-0.128688	0.128688	0.683832	0.16505
sample	hsa-miR-675-3p	0.0873848	0.246092	-0.00167786	0.0873848	-0.0873848	0.684064	0.164903
sample	hsa-miR-3125	0.0814496	0.232664	0.0168765	0.0814496	-0.0814496	0.684064	0.164903
sample	hsa-miR-513b	0.0993204	0.282812	-0.0473726	0.0993204	-0.0993204	0.684595	0.164566
sample	hsa-miR-378a-5p	0.109051	0.232659	-0.0124855	0.109051	-0.109051	0.687304	0.162851
sample	hsa-miR-3170	0.156225	0.301834	-0.120052	0.156225	-0.156225	0.687633	0.162643
sample	hsa-miR-4309	0.0101958	-0.224628	-0.113467	-0.113467	0.113467	0.688078	0.162362
sample	hsa-miR-183-5p	0.517735	-0.288938	0.1391	0.1391	-0.1391	0.69104	0.160497
sample	hsa-miR-365a-5p	0.182083	0.113682	0.0275894	0.113682	-0.113682	0.69104	0.160497
sample	hsa-miR-518a-3p	0.302734	-0.394407	0.471634	0.302734	-0.302734	0.691168	0.160416
sample	hsa-miR-4783-3p	-0.069363	0.016562	-0.273688	-0.069363	0.069363	0.693198	0.159143
sample	hsa-miR-5011-5p	0.116611	-0.326347	-0.124355	-0.124355	0.124355	0.693256	0.159106
sample	hsa-miR-450a-5p	0.6696	-0.172883	-0.117059	-0.117059	0.117059	0.694084	0.158588
sample	hsa-miR-1295a	-0.10086	0.421977	0.0192354	0.0192354	-0.0192354	0.694084	0.158588
sample	hsa-miR-3685	0.266271	-0.186347	-0.433933	-0.186347	0.186347	0.694084	0.158588
sample	hsa-miR-4425	0.263298	0.446456	-0.34368	0.263298	-0.263298	0.694084	0.158588
sample	hsa-miR-4726-5p	-0.310406	0.0537689	-0.0712515	-0.0712515	0.0712515	0.694084	0.158588
sample	hsa-miR-4796-3p	0.185596	0.0688447	0.0645271	0.0688447	-0.0688447	0.694084	0.158588
sample	hsa-miR-576-5p	0.0866122	0.0711553	-0.506488	0.0711553	-0.0711553	0.695649	0.15761
sample	hsa-miR-4684-5p	0.0654441	-0.275337	0.577255	0.0654441	-0.0654441	0.695649	0.15761
sample	hsa-miR-210	0.577066	-0.21124	-0.00439034	-0.00439034	0.00439034	0.697029	0.156749
sample	hsa-miR-760	-0.200975	-0.129609	0.0121965	-0.129609	0.129609	0.697029	0.156749
sample	hsa-miR-1181	0.0148028	0.457718	-0.133021	0.0148028	-0.0148028	0.699669	0.155107
sample	hsa-miR-2114-5p	0.0595174	-0.124669	-0.254883	-0.124669	0.124669	0.699669	0.155107
sample	hsa-miR-4727-5p	-0.0867204	-0.262812	0.0303865	-0.0867204	0.0867204	0.699669	0.155107
sample	hsa-miR-654-3p	-0.12758	-0.276485	0.0839695	-0.12758	0.12758	0.702427	0.153399
sample	hsa-miR-1225-5p	-0.544276	-0.102782	0.288689	-0.102782	0.102782	0.702427	0.153399
sample	hsa-miR-1197	-0.149079	-0.0484293	0.5467	-0.0484293	0.0484293	0.702427	0.153399
sample	hsa-miR-4699-5p	0.271002	-0.377545	0.469882	0.271002	-0.271002	0.702427	0.153399
sample	hsa-miR-155-5p	0.15419	0.19166	-0.725677	0.15419	-0.15419	0.702721	0.153217
sample	hsa-miR-3651	0.124908	0.193297	-0.00615649	0.124908	-0.124908	0.702721	0.153217
sample	hsa-miR-3691-3p	-0.021407	0.0891023	-0.394917	-0.021407	0.021407	0.702721	0.153217
sample	hsa-miR-4649-3p	0.158735	0.1111	0.0401646	0.1111	-0.1111	0.702721	0.153217
sample	hsa-miR-126-5p	0.276661	-0.229858	-0.387654	-0.229858	0.229858	0.704746	0.151968
sample	hsa-miR-3155a	-0.487296	0.195697	-0.0467903	-0.0467903	0.0467903	0.708048	0.149937
sample	hsa-miR-24-1-5p	-0.0709875	0.154379	-0.409875	-0.0709875	0.0709875	0.709366	0.149129
sample	hsa-miR-3606-5p	0.109934	-0.144144	-0.280893	-0.144144	0.144144	0.709366	0.149129
sample	hsa-miR-3940-5p	-0.231972	-0.292521	0.199977	-0.231972	0.231972	0.709366	0.149129
sample	hsa-miR-5000-5p	0.273414	-0.0971982	0.136862	0.136862	-0.136862	0.710404	0.148495
sample	hsa-miR-3921	0.28986	0.373338	-0.324119	0.28986	-0.28986	0.713694	0.146488
sample	hsa-miR-642b-3p	0.0446299	0.000195811	-0.359151	0.000195811	-0.000195811	0.713694	0.146488
sample	hsa-miR-4665-3p	-0.211237	0.304491	0.228527	0.228527	-0.228527	0.713694	0.146488
sample	hsa-miR-5591-3p	-0.089191	-0.997218	0.633724	-0.089191	0.089191	0.713694	0.146488
sample	hsa-miR-4643	-0.455066	0.0872521	0.759018	0.0872521	-0.0872521	0.713851	0.146392
sample	hsa-miR-6133	0.11422	0.0982418	0.08688	0.0982418	-0.0982418	0.714631	0.145918
sample	hsa-miR-3149	-0.126178	0.184511	0.251998	0.184511	-0.184511	0.714652	0.145905
sample	hsa-miR-145-5p	0.226013	0.613625	-0.46682	0.226013	-0.226013	0.715134	0.145612
sample	hsa-miR-4252	-0.233985	0.0712641	0.496539	0.0712641	-0.0712641	0.715134	0.145612
sample	hsa-miR-5004-3p	-0.271025	-0.112962	0.0776628	-0.112962	0.112962	0.715134	0.145612
sample	hsa-miR-3074-5p	-0.257891	0.249549	0.333687	0.249549	-0.249549	0.715134	0.145612
sample	hsa-miR-1973	0.217596	0.0869744	-0.00388182	0.0869744	-0.0869744	0.715614	0.145321
sample	hsa-miR-203b-5p	0.0502333	0.138794	0.10782	0.10782	-0.10782	0.716852	0.14457
sample	hsa-miR-508-5p	-0.0994304	0.169747	-0.386187	-0.0994304	0.0994304	0.718694	0.143456
sample	hsa-miR-628-5p	0.297375	0.112401	-0.10492	0.112401	-0.112401	0.72046	0.14239
sample	hsa-miR-512-3p	-0.0117473	-0.38574	0.0872909	-0.0117473	0.0117473	0.720721	0.142233
sample	hsa-miR-502-3p	0.284085	0.139496	-0.119668	0.139496	-0.139496	0.72179	0.141589
sample	hsa-miR-639	-0.121805	0.080795	-0.258333	-0.121805	0.121805	0.722907	0.140918
sample	hsa-miR-4781-5p	-0.139811	0.00644863	0.449858	0.00644863	-0.00644863	0.722907	0.140918
sample	hsa-miR-875-5p	-0.0550089	0.274159	0.0767927	0.0767927	-0.0767927	0.727676	0.138062
sample	hsa-miR-4450	-0.0329928	-0.0436485	0.380196	-0.0329928	0.0329928	0.728123	0.137796
sample	hsa-miR-3935	-0.208573	0.104638	-0.1911	-0.1911	0.1911	0.730018	0.136667
sample	hsa-miR-4680-3p	0.0465055	-0.408068	0.0571262	0.0465055	-0.0465055	0.731024	0.136069
sample	hsa-miR-448	0.31145	-0.355096	-0.274947	-0.274947	0.274947	0.732052	0.135458
sample	hsa-miR-937-3p	-0.504987	0.187414	-0.000135916	-0.000135916	0.000135916	0.732052	0.135458
sample	hsa-miR-3684	0.127205	-0.180241	-0.241467	-0.180241	0.180241	0.73235	0.135281
sample	hsa-miR-4532	-0.472804	1.11772	-0.206889	-0.206889	0.206889	0.73235	0.135281
sample	hsa-miR-4718	0.365805	-0.435469	-0.258205	-0.258205	0.258205	0.73276	0.135038
sample	hsa-miR-4472	-0.683811	-0.049892	0.38232	-0.049892	0.049892	0.734093	0.134249
sample	hsa-miR-153	0.0983116	0.142815	-0.561561	0.0983116	-0.0983116	0.735652	0.133327
sample	hsa-miR-1343	0.383172	0.0203843	-0.105584	0.0203843	-0.0203843	0.735735	0.133278
sample	hsa-miR-4670-3p	-0.0499108	-0.0369341	-0.196143	-0.0499108	0.0499108	0.735984	0.133132
sample	hsa-miR-3658	0.19036	-0.162527	-0.325971	-0.162527	0.162527	0.736779	0.132663
sample	hsa-miR-135a-5p	0.221849	0.477368	-0.373197	0.221849	-0.221849	0.737683	0.13213
sample	hsa-miR-939-3p	-0.0477593	-0.0643751	0.409388	-0.0477593	0.0477593	0.738021	0.131931
sample	hsa-miR-548at-5p	0.254399	-0.494051	-0.0741029	-0.0741029	0.0741029	0.738021	0.131931
sample	hsa-miR-548o-5p	-0.325896	0.429907	0.211043	0.211043	-0.211043	0.739406	0.131117
sample	hsa-miR-4791	0.118813	-0.264058	-0.141942	-0.141942	0.141942	0.739759	0.13091
sample	hsa-miR-513a-5p	0.138824	-0.13088	0.27994	0.138824	-0.138824	0.740434	0.130514
sample	hsa-miR-665	0.0239664	0.165592	0.0865113	0.0865113	-0.0865113	0.742702	0.129185
sample	hsa-miR-4262	0.0459206	0.361521	-0.117985	0.0459206	-0.0459206	0.742702	0.129185
sample	hsa-miR-98-3p	-0.0175716	-0.234298	-0.0265951	-0.0265951	0.0265951	0.742702	0.129185
sample	hsa-miR-6509-3p	0.346738	0.0965661	-0.152375	0.0965661	-0.0965661	0.742702	0.129185
sample	hsa-miR-588	0.163347	0.097907	-0.575024	0.097907	-0.097907	0.74399	0.128433
sample	hsa-miR-4720-3p	0.245881	-0.11197	0.14793	0.14793	-0.14793	0.744013	0.12842
sample	hsa-miR-6071	0.303525	0.0469248	-0.0682949	0.0469248	-0.0469248	0.744013	0.12842
sample	hsa-miR-3659	0.179169	0.317702	-0.2062	0.179169	-0.179169	0.744752	0.127988
sample	hsa-miR-5701	0.523927	-0.220352	0.00360964	0.00360964	-0.00360964	0.744956	0.127869
sample	hsa-miR-128	0.342405	0.0424126	-0.724347	0.0424126	-0.0424126	0.745541	0.127528
sample	hsa-miR-432-5p	-0.167342	-0.217006	0.105985	-0.167342	0.167342	0.745541	0.127528
sample	hsa-miR-136-3p	-0.218494	NA	-0.0132982	-0.115896	0.115896	0.745541	0.127528
sample	hsa-miR-6088	-0.280956	-0.446229	0.408278	-0.280956	0.280956	0.745541	0.127528
sample	hsa-miR-892a	-0.0883089	0.0851999	0.279059	0.0851999	-0.0851999	0.750189	0.124829
sample	hsa-miR-4742-5p	0.0246197	-0.284568	-0.0148055	-0.0148055	0.0148055	0.750189	0.124829
sample	hsa-miR-3925-3p	-0.0396549	-0.11026	-0.117523	-0.11026	0.11026	0.750735	0.124513
sample	hsa-miR-301a-5p	0.0998959	-0.344972	-0.0344471	-0.0344471	0.0344471	0.750797	0.124478
sample	hsa-miR-3679-5p	0.0375508	0.249912	-0.0164325	0.0375508	-0.0375508	0.751429	0.124112
sample	hsa-miR-4693-5p	-0.0667655	-0.177187	-0.0229639	-0.0667655	0.0667655	0.752328	0.123593
sample	hsa-miR-1306-3p	0.0833218	-0.0561918	0.24251	0.0833218	-0.0833218	0.753799	0.122744
sample	hsa-miR-4632-5p	0.0294589	-0.19492	-0.101717	-0.101717	0.101717	0.753799	0.122744
sample	hsa-miR-18a-5p	-0.363593	0.417687	-0.363106	-0.363106	0.363106	0.756019	0.121467
sample	hsa-miR-300	0.145218	0.0761636	-0.514383	0.0761636	-0.0761636	0.756244	0.121338
sample	hsa-miR-582-5p	-0.0211591	0.175526	0.109245	0.109245	-0.109245	0.75719	0.120795
sample	hsa-miR-5587-3p	-0.199145	-0.598193	0.471766	-0.199145	0.199145	0.75719	0.120795
sample	hsa-miR-6501-5p	0.215638	-0.101144	0.152767	0.152767	-0.152767	0.758067	0.120292
sample	hsa-miR-4468	-0.49852	0.150207	0.0600127	0.0600127	-0.0600127	0.759207	0.11964
sample	hsa-miR-302d-5p	0.165564	0.183948	-0.0854285	0.165564	-0.165564	0.759524	0.119459
sample	hsa-miR-4259	-0.511748	0.0808427	0.141883	0.0808427	-0.0808427	0.759524	0.119459
sample	hsa-miR-4732-5p	-0.136038	0.178155	0.225991	0.178155	-0.178155	0.759524	0.119459
sample	hsa-miR-30a-5p	-0.00775455	0.270227	-3.02043e-05	-3.02043e-05	3.02043e-05	0.760501	0.1189
sample	hsa-miR-376a-3p	-0.210793	0.120965	-0.174708	-0.174708	0.174708	0.760501	0.1189
sample	hsa-miR-1469	-0.303777	-0.179473	0.209366	-0.179473	0.179473	0.760501	0.1189
sample	hsa-miR-758-5p	-0.333428	0.43786	0.188542	0.188542	-0.188542	0.760501	0.1189
sample	hsa-miR-1306-5p	-0.00899012	-0.379289	0.116061	-0.00899012	0.00899012	0.760501	0.1189
sample	hsa-miR-4671-3p	0.147353	-0.0664115	-0.35202	-0.0664115	0.0664115	0.760501	0.1189
sample	hsa-miR-6130	-0.397735	-0.0547577	0.175881	-0.0547577	0.0547577	0.760501	0.1189
sample	hsa-miR-573	0.114777	0.13905	0.0028194	0.114777	-0.114777	0.76077	0.118746
sample	hsa-miR-3927-3p	-0.329174	0.147697	-0.0870084	-0.0870084	0.0870084	0.76077	0.118746
sample	hsa-miR-4433-3p	0.0524556	0.189724	0.0154211	0.0524556	-0.0524556	0.76077	0.118746
sample	hsa-miR-4665-5p	0.185854	0.134593	-0.0612082	0.134593	-0.134593	0.76077	0.118746
sample	hsa-miR-4317	0.35516	0.0796706	-0.16436	0.0796706	-0.0796706	0.761097	0.11856
sample	hsa-miR-642a-5p	0.0210876	-0.00679614	-0.273536	-0.00679614	0.00679614	0.763235	0.117342
sample	hsa-miR-938	0.0486626	0.126851	0.0775917	0.0775917	-0.0775917	0.763235	0.117342
sample	hsa-miR-3156-5p	-0.4369	0.34053	0.396862	0.34053	-0.34053	0.763235	0.117342
sample	hsa-miR-4789-3p	-0.34572	-0.263939	0.329002	-0.263939	0.263939	0.767148	0.115121
sample	hsa-miR-302a-3p	0.460451	0.00183062	-0.187726	0.00183062	-0.00183062	0.767731	0.114791
sample	hsa-miR-934	-0.452536	-0.0919563	0.266397	-0.0919563	0.0919563	0.767731	0.114791
sample	hsa-miR-4462	-0.308667	0.497149	0.0966339	0.0966339	-0.0966339	0.767731	0.114791
sample	hsa-miR-1279	-0.0390125	-0.375578	0.150285	-0.0390125	0.0390125	0.76928	0.113916
sample	hsa-miR-2117	-0.00859437	-0.0238486	-0.218561	-0.0238486	0.0238486	0.76945	0.11382
sample	hsa-miR-5585-5p	0.203677	-0.306454	0.377968	0.203677	-0.203677	0.770163	0.113417
sample	hsa-miR-450a-3p	0.168026	-0.0150479	0.0942364	0.0942364	-0.0942364	0.773205	0.111706
sample	hsa-miR-5587-5p	0.178003	-0.181605	0.260518	0.178003	-0.178003	0.774228	0.111131
sample	hsa-miR-520d-3p	0.203697	-0.061611	0.105636	0.105636	-0.105636	0.77529	0.110536
sample	hsa-miR-4278	0.467557	-0.521892	-0.241925	-0.241925	0.241925	0.776891	0.10964
sample	hsa-miR-4540	-0.5125	0.386479	-0.158582	-0.158582	0.158582	0.778172	0.108924
sample	hsa-miR-518b	0.0965579	-0.496185	0.131439	0.0965579	-0.0965579	0.778189	0.108915
sample	hsa-miR-384	0.28341	-0.493334	-0.061766	-0.061766	0.061766	0.780966	0.107368
sample	hsa-miR-4672	0.148869	-0.119924	-0.27851	-0.119924	0.119924	0.781014	0.107341
sample	hsa-miR-4635	0.0384127	-0.273751	-0.00952054	-0.00952054	0.00952054	0.781525	0.107057
sample	hsa-miR-4760-3p	-0.184892	0.40321	-0.500251	-0.184892	0.184892	0.781525	0.107057
sample	hsa-miR-523-5p	-0.425935	NA	0.206069	-0.109933	0.109933	0.781645	0.10699
sample	hsa-miR-26b-3p	-0.271439	0.0621299	-0.0352092	-0.0352092	0.0352092	0.781645	0.10699
sample	hsa-miR-4673	-0.135099	0.199706	0.180234	0.180234	-0.180234	0.782647	0.106434
sample	hsa-miR-3171	-0.38035	0.211198	-0.0859171	-0.0859171	0.0859171	0.782945	0.106269
sample	hsa-miR-5094	-0.160595	0.0505407	-0.12867	-0.12867	0.12867	0.782945	0.106269
sample	hsa-miR-378i	-0.303606	-0.142373	0.195935	-0.142373	0.142373	0.782945	0.106269
sample	hsa-miR-4803	0.352087	-0.0807682	-0.0231632	-0.0231632	0.0231632	0.782945	0.106269
sample	hsa-miR-4316	0.378055	-0.184378	0.0587113	0.0587113	-0.0587113	0.783196	0.10613
sample	hsa-miR-4523	-0.249364	-0.118958	0.125203	-0.118958	0.118958	0.783196	0.10613
sample	hsa-miR-4696	0.00612113	-0.187552	0.437479	0.00612113	-0.00612113	0.784318	0.105508
sample	hsa-miR-4318	-0.0801179	0.13238	0.185747	0.13238	-0.13238	0.785061	0.105096
sample	hsa-miR-188-5p	0.350969	0.298861	-0.383655	0.298861	-0.298861	0.787987	0.103481
sample	hsa-miR-27b-5p	0.130115	0.257566	-0.148192	0.130115	-0.130115	0.787987	0.103481
sample	hsa-miR-1224-3p	-0.139065	-0.102222	0.498552	-0.102222	0.102222	0.787987	0.103481
sample	hsa-miR-3616-5p	-0.0149526	0.580017	-0.293727	-0.0149526	0.0149526	0.787987	0.103481
sample	hsa-miR-4300	-0.127153	-0.140757	0.0346757	-0.127153	0.127153	0.787987	0.103481
sample	hsa-miR-4447	-0.0587223	0.282768	0.013912	0.013912	-0.013912	0.787987	0.103481
sample	hsa-miR-4740-3p	-0.0908884	-0.289807	0.6606	-0.0908884	0.0908884	0.787987	0.103481
sample	hsa-miR-449b-3p	-0.122224	-0.118199	0.00940398	-0.118199	0.118199	0.788394	0.103257
sample	hsa-miR-1247-3p	0.69055	-0.325398	-0.0813601	-0.0813601	0.0813601	0.788991	0.102928
sample	hsa-miR-93-5p	0.0543909	-0.153494	-0.132668	-0.132668	0.132668	0.789024	0.10291
sample	hsa-miR-633	0.121965	0.105464	-0.480085	0.105464	-0.105464	0.789403	0.102701
sample	hsa-miR-196b-3p	-0.258782	0.0473137	-0.0210187	-0.0210187	0.0210187	0.791655	0.101464
sample	hsa-miR-4798-5p	0.227919	-0.259585	-0.209954	-0.209954	0.209954	0.79181	0.101379
sample	hsa-miR-550b-3p	-0.399588	0.18465	0.480019	0.18465	-0.18465	0.79276	0.100858
sample	hsa-miR-3676-5p	-0.274764	-0.0166565	0.552552	-0.0166565	0.0166565	0.79276	0.100858
sample	hsa-miR-499a-5p	-0.0905331	0.16973	0.15058	0.15058	-0.15058	0.792839	0.100815
sample	hsa-miR-4716-5p	0.33828	-0.214371	0.114528	0.114528	-0.114528	0.797224	0.0984194
sample	hsa-miR-3689c	-0.112371	-0.189385	0.0767128	-0.112371	0.112371	0.799595	0.0971301
sample	hsa-miR-877-3p	-0.0620765	-0.130611	0.431769	-0.0620765	0.0620765	0.800624	0.0965711
sample	hsa-miR-548v	-0.0594606	0.152837	0.129507	0.129507	-0.129507	0.800624	0.0965711
sample	hsa-miR-125a-3p	0.0389973	NA	-0.227937	-0.0944696	0.0944696	0.800767	0.0964939
sample	hsa-miR-660-3p	-0.0368352	-0.0166009	-0.167654	-0.0368352	0.0368352	0.800767	0.0964939
sample	hsa-miR-4475	-0.166454	0.0129144	-0.0673946	-0.0673946	0.0673946	0.800767	0.0964939
sample	hsa-miR-548az-5p	0.00908297	-0.379441	0.136918	0.00908297	-0.00908297	0.800841	0.0964534
sample	hsa-miR-1537	0.120796	0.329657	-0.217904	0.120796	-0.120796	0.802343	0.0956399
sample	hsa-miR-378d	-0.593168	0.335858	-0.00205842	-0.00205842	0.00205842	0.802343	0.0956399
sample	hsa-miR-3960	-0.259877	0.202801	0.291777	0.202801	-0.202801	0.802343	0.0956399
sample	hsa-miR-625-5p	0.118858	0.183111	-0.549176	0.118858	-0.118858	0.804165	0.0946546
sample	hsa-miR-4780	-0.229014	-0.0183908	0.489528	-0.0183908	0.0183908	0.804165	0.0946546
sample	hsa-miR-587	0.214998	0.347411	-0.322775	0.214998	-0.214998	0.804641	0.0943976
sample	hsa-miR-4766-3p	-0.157611	-0.227584	0.16272	-0.157611	0.157611	0.806823	0.0932217
sample	hsa-miR-589-5p	-0.446295	NA	0.24576	-0.100268	0.100268	0.806875	0.0931939
sample	hsa-miR-640	0.108489	0.0227964	-0.355243	0.0227964	-0.0227964	0.807193	0.0930226
sample	hsa-miR-1255b-5p	-0.216749	0.809488	-0.312824	-0.216749	0.216749	0.807193	0.0930226
sample	hsa-miR-3132	-0.326753	0.468964	0.0993851	0.0993851	-0.0993851	0.807193	0.0930226
sample	hsa-miR-4479	-0.330886	0.314862	0.252092	0.252092	-0.252092	0.807193	0.0930226
sample	hsa-miR-548aq-3p	-0.183753	-0.191973	0.155535	-0.183753	0.183753	0.807193	0.0930226
sample	hsa-miR-6165	-0.22264	0.0947797	0.35614	0.0947797	-0.0947797	0.807193	0.0930226
sample	hsa-miR-508-3p	-0.167871	-0.290936	0.724567	-0.167871	0.167871	0.807273	0.0929798
sample	hsa-miR-3714	-0.642714	0.446538	-0.0681124	-0.0681124	0.0681124	0.807273	0.0929798
sample	hsa-miR-1265	0.0348325	0.213845	-0.0348359	0.0348325	-0.0348325	0.808122	0.0925233
sample	hsa-miR-324-3p	0.351001	0.0542649	-0.18134	0.0542649	-0.0542649	0.808344	0.0924037
sample	hsa-miR-496	0.160649	0.192291	-0.136831	0.160649	-0.160649	0.80887	0.0921212
sample	hsa-miR-4721	0.00114084	0.130066	0.078949	0.078949	-0.078949	0.809019	0.0920415
sample	hsa-miR-590-3p	-0.21108	NA	0.0314375	-0.0898211	0.0898211	0.809066	0.0920159
sample	hsa-miR-3612	0.181343	-0.0517555	0.0810984	0.0810984	-0.0810984	0.81001	0.0915098
sample	hsa-miR-374c-5p	-0.047119	0.101925	-0.269854	-0.047119	0.047119	0.81001	0.0915098
sample	hsa-miR-30d-3p	-0.0995112	NA	-0.0761723	-0.0878418	0.0878418	0.810152	0.0914335
sample	hsa-miR-514a-5p	-0.214915	0.0429482	-0.0385713	-0.0385713	0.0385713	0.810152	0.0914335
sample	hsa-miR-5197-5p	-0.0292637	0.337281	-0.0904173	-0.0292637	0.0292637	0.810152	0.0914335
sample	hsa-miR-184	0.67963	-0.0623882	-0.360253	-0.0623882	0.0623882	0.81021	0.0914022
sample	hsa-miR-4419b	0.000967906	-0.187503	-0.0213413	-0.0213413	0.0213413	0.811663	0.0906245
sample	hsa-miR-1825	-0.208393	0.278084	-0.292358	-0.208393	0.208393	0.812205	0.0903345
sample	hsa-miR-3688-3p	0.402374	-0.31443	-0.32449	-0.31443	0.31443	0.812205	0.0903345
sample	hsa-miR-601	0.0130694	0.255889	-0.0608698	0.0130694	-0.0130694	0.813538	0.0896223
sample	hsa-miR-610	-0.219633	0.0655847	-0.0532677	-0.0532677	0.0532677	0.813538	0.0896223
sample	hsa-miR-15a-3p	0.0413513	0.255508	-0.0876822	0.0413513	-0.0413513	0.813538	0.0896223
sample	hsa-miR-5196-5p	-0.377244	0.159053	0.00135915	0.00135915	-0.00135915	0.813538	0.0896223
sample	hsa-miR-548ah-3p	-0.318368	0.357101	-0.267365	-0.267365	0.267365	0.813538	0.0896223
sample	hsa-miR-4510	-0.402492	-0.125207	0.301203	-0.125207	0.125207	0.813538	0.0896223
sample	hsa-miR-1321	0.353506	-0.0355119	-0.104565	-0.0355119	0.0355119	0.81368	0.0895465
sample	hsa-miR-4256	-0.22835	-0.204659	0.219004	-0.204659	0.204659	0.81368	0.0895465
sample	hsa-miR-4732-3p	-0.189346	-0.0918628	0.0759132	-0.0918628	0.0918628	0.81368	0.0895465
sample	hsa-miR-1271-3p	0.0570314	0.0960686	0.0486348	0.0570314	-0.0570314	0.813701	0.0895353
sample	hsa-miR-365b-3p	0.0344959	-0.244326	0.00660776	0.00660776	-0.00660776	0.817859	0.0873215
sample	hsa-miR-4445-5p	-0.639258	0.46889	0.433531	0.433531	-0.433531	0.817859	0.0873215
sample	hsa-miR-3689f	-0.23131	0.290563	-0.275336	-0.23131	0.23131	0.818406	0.0870313
sample	hsa-miR-4427	-0.364594	0.460915	0.131644	0.131644	-0.131644	0.818649	0.086902
sample	hsa-miR-302a-5p	0.204817	0.0550463	-0.479868	0.0550463	-0.0550463	0.819532	0.0864338
sample	hsa-miR-4659a-3p	0.00684052	-0.038282	-0.166954	-0.038282	0.038282	0.819532	0.0864338
sample	hsa-miR-885-5p	-0.171785	0.432321	-0.0482434	-0.0482434	0.0482434	0.823685	0.0842391
sample	hsa-miR-129-2-3p	0.165718	NA	-0.000462811	0.0826276	-0.0826276	0.82443	0.083846
sample	hsa-miR-1229-3p	-0.103668	-0.0907778	0.401517	-0.0907778	0.0907778	0.826167	0.0829323
sample	hsa-miR-1909-3p	0.109436	0.316929	-0.221247	0.109436	-0.109436	0.826334	0.0828442
sample	hsa-miR-3142	-0.034604	0.142863	0.0846995	0.0846995	-0.0846995	0.827085	0.0824499
sample	hsa-miR-106a-5p	0.0813549	-0.147465	0.263645	0.0813549	-0.0813549	0.82877	0.0815658
sample	hsa-miR-4724-3p	0.0382	-0.213123	-0.0183319	-0.0183319	0.0183319	0.82877	0.0815658
sample	hsa-miR-1184	-0.30394	0.270421	-0.170517	-0.170517	0.170517	0.829154	0.0813649
sample	hsa-miR-3673	-0.155577	-0.161526	0.123159	-0.155577	0.155577	0.829154	0.0813649
sample	hsa-miR-3065-3p	0.00273803	-0.33371	0.132174	0.00273803	-0.00273803	0.829154	0.0813649
sample	hsa-miR-216a-3p	0.407816	-0.253991	0.0543561	0.0543561	-0.0543561	0.829154	0.0813649
sample	hsa-miR-5100	0.449912	-0.40994	0.18049	0.18049	-0.18049	0.829154	0.0813649
sample	hsa-miR-6511a-5p	0.0824815	-0.123406	-0.150216	-0.123406	0.123406	0.829164	0.0813595
sample	hsa-miR-491-3p	-0.246444	NA	0.083409	-0.0815174	0.0815174	0.829602	0.0811304
sample	hsa-miR-5582-3p	-0.0468053	-0.220654	0.0760374	-0.0468053	0.0468053	0.829602	0.0811304
sample	hsa-miR-767-3p	-0.00338339	0.16446	0.0273894	0.0273894	-0.0273894	0.829966	0.0809396
sample	hsa-miR-657	-0.0533905	-0.106443	0.355994	-0.0533905	0.0533905	0.832817	0.0794503
sample	hsa-miR-149-5p	0.558872	0.28215	-0.60065	0.28215	-0.28215	0.833447	0.0791221
sample	hsa-miR-4772-5p	-0.00831192	0.339946	-0.137097	-0.00831192	0.00831192	0.833782	0.0789477
sample	hsa-miR-1238-5p	0.0459409	0.0326229	0.105422	0.0459409	-0.0459409	0.834178	0.0787413
sample	hsa-miR-32-5p	-0.0230464	0.179194	0.0284786	0.0284786	-0.0284786	0.834825	0.0784044
sample	hsa-miR-15b-3p	0.18226	-0.204308	-0.168267	-0.168267	0.168267	0.834825	0.0784044
sample	hsa-miR-548u	-0.147697	0.0104459	-0.0468691	-0.0468691	0.0468691	0.834825	0.0784044
sample	hsa-miR-450b-3p	0.243093	0.130216	-0.182965	0.130216	-0.130216	0.835205	0.0782067
sample	hsa-miR-367-3p	0.22325	-0.223739	-0.191157	-0.191157	0.191157	0.83628	0.0776484
sample	hsa-miR-3923	-0.0673185	0.0966621	-0.213019	-0.0673185	0.0673185	0.838818	0.0763322
sample	hsa-miR-181b-3p	-0.135553	-0.363678	0.301775	-0.135553	0.135553	0.839481	0.0759892
sample	hsa-miR-1185-5p	0.0671497	0.298205	-0.177365	0.0671497	-0.0671497	0.839651	0.0759011
sample	hsa-miR-497-3p	-0.182575	NA	0.343388	0.0804062	-0.0804062	0.839651	0.0759011
sample	hsa-miR-6513-5p	0.171868	-0.288853	-0.0690462	-0.0690462	0.0690462	0.841148	0.0751276
sample	hsa-miR-103a-3p	-0.0502329	-0.206934	0.451436	-0.0502329	0.0502329	0.842254	0.0745567
sample	hsa-miR-519e-3p	-0.0724722	0.0795964	-0.185608	-0.0724722	0.0724722	0.842254	0.0745567
sample	hsa-miR-500a-5p	0.130531	0.150432	-0.476721	0.130531	-0.130531	0.842254	0.0745567
sample	hsa-miR-3691-5p	-0.1455	0.0612935	-0.0941763	-0.0941763	0.0941763	0.842254	0.0745567
sample	hsa-miR-4743-5p	0.258834	0.225933	-0.294033	0.225933	-0.225933	0.842254	0.0745567
sample	hsa-miR-744-3p	-0.241242	0.171111	0.255382	0.171111	-0.171111	0.844421	0.0734411
sample	hsa-miR-34c-5p	0.356578	-0.114846	-0.0585992	-0.0585992	0.0585992	0.844794	0.0732494
sample	hsa-miR-369-5p	-0.193896	0.122572	-0.105778	-0.105778	0.105778	0.844794	0.0732494
sample	hsa-miR-519d	-0.22041	-0.378789	0.400226	-0.22041	0.22041	0.844794	0.0732494
sample	hsa-miR-4735-5p	-0.19687	-0.206661	0.22156	-0.19687	0.19687	0.844794	0.0732494
sample	hsa-miR-5001-3p	0.108621	0.0414041	-0.332223	0.0414041	-0.0414041	0.844794	0.0732494
sample	hsa-miR-133a	0.286492	0.545761	-0.608655	0.286492	-0.286492	0.845492	0.0728906
sample	hsa-miR-487a	0.477033	-0.135454	-0.150315	-0.135454	0.135454	0.845492	0.0728906
sample	hsa-miR-591	0.169882	0.400339	-0.378174	0.169882	-0.169882	0.851108	0.0700154
sample	hsa-miR-3152-3p	0.133752	-0.112978	0.149549	0.133752	-0.133752	0.852625	0.0692418
sample	hsa-miR-4745-3p	-0.227397	0.244506	0.159503	0.159503	-0.159503	0.852625	0.0692418
sample	hsa-miR-516a-3p	0.0387311	0.304315	-0.168522	0.0387311	-0.0387311	0.853934	0.0685757
sample	hsa-miR-512-5p	0.0725508	-0.219366	-0.0217213	-0.0217213	0.0217213	0.854256	0.0684119
sample	hsa-miR-2909	0.190246	0.362051	-0.365705	0.190246	-0.190246	0.854256	0.0684119
sample	hsa-miR-4507	0.142516	0.261279	-0.229102	0.142516	-0.142516	0.854256	0.0684119
sample	hsa-miR-6724-5p	0.288411	-0.351133	0.246295	0.246295	-0.246295	0.854256	0.0684119
sample	hsa-miR-4482-3p	-0.356081	-0.239961	0.407816	-0.239961	0.239961	0.855476	0.0677923
sample	hsa-miR-4480	-0.235537	-0.210731	0.644496	-0.210731	0.210731	0.856067	0.067492
sample	hsa-miR-592	0.407862	0.167383	-0.389754	0.167383	-0.167383	0.858068	0.0664784
sample	hsa-miR-5009-3p	-0.191989	-0.172697	0.195962	-0.172697	0.172697	0.858068	0.0664784
sample	hsa-miR-30a-3p	-0.00375317	-0.12873	-0.0263052	-0.0263052	0.0263052	0.863904	0.0635346
sample	hsa-miR-135b-5p	-0.149259	0.193275	-0.208465	-0.149259	0.149259	0.864425	0.0632728
sample	hsa-miR-4765	0.340331	-0.301962	-0.212086	-0.212086	0.212086	0.865575	0.0626951
sample	hsa-miR-18b-3p	0.311741	0.0269802	-0.17488	0.0269802	-0.0269802	0.86767	0.0616456
sample	hsa-miR-3162-3p	-0.0992956	-0.539745	0.856278	-0.0992956	0.0992956	0.867753	0.061604
sample	hsa-miR-4477a	-0.0652797	0.243118	-0.019724	-0.019724	0.019724	0.868839	0.0610609
sample	hsa-miR-4705	-0.0919504	-0.00836864	-0.0534285	-0.0534285	0.0534285	0.869506	0.0607272
sample	hsa-miR-4779	-0.0349671	0.182459	-0.309129	-0.0349671	0.0349671	0.869785	0.0605883
sample	hsa-miR-130a-5p	-0.353767	NA	0.21516	-0.0693034	0.0693034	0.870274	0.0603441
sample	hsa-miR-3157-5p	-0.328032	0.246984	-0.083053	-0.083053	0.083053	0.870274	0.0603441
sample	hsa-miR-2681-5p	0.130056	0.077218	-0.0551896	0.077218	-0.077218	0.872098	0.0594345
sample	hsa-miR-4664-3p	0.139675	0.244492	-0.224972	0.139675	-0.139675	0.872098	0.0594345
sample	hsa-miR-20a-5p	-0.0209454	-0.36933	0.227578	-0.0209454	0.0209454	0.872286	0.059341
sample	hsa-miR-600	-0.179048	0.196358	0.138465	0.138465	-0.138465	0.872383	0.0592927
sample	hsa-miR-623	0.276204	0.0963158	-0.214543	0.0963158	-0.0963158	0.872392	0.0592884
sample	hsa-miR-4668-3p	0.00694331	0.0233928	-0.181434	0.00694331	-0.00694331	0.872392	0.0592884
sample	hsa-miR-4520b-3p	0.16312	-0.431564	0.104307	0.104307	-0.104307	0.872392	0.0592884
sample	hsa-miR-410	0.0765407	0.160661	-0.0861286	0.0765407	-0.0765407	0.872654	0.0591578
sample	hsa-miR-4699-3p	-0.12494	-0.0889399	0.0643437	-0.0889399	0.0889399	0.87305	0.058961
sample	hsa-miR-4700-5p	0.107047	-0.165274	0.211644	0.107047	-0.107047	0.87305	0.058961
sample	hsa-miR-1915-5p	0.388926	0.0177386	-0.245962	0.0177386	-0.0177386	0.874357	0.0583112
sample	hsa-miR-4785	0.105228	0.0408547	0.000610905	0.0408547	-0.0408547	0.875409	0.057789
sample	hsa-miR-4799-5p	0.13121	-0.139461	-0.140905	-0.139461	0.139461	0.875848	0.0575713
sample	hsa-let-7i-3p	-0.0527805	NA	-0.069364	-0.0610723	0.0610723	0.877984	0.0565135
sample	hsa-miR-3662	0.391055	0.106118	-0.335688	0.106118	-0.106118	0.877984	0.0565135
sample	hsa-miR-24-3p	-0.064339	0.060991	-0.140492	-0.064339	0.064339	0.878592	0.0562126
sample	hsa-miR-3169	-0.0101998	0.0599946	0.0931266	0.0599946	-0.0599946	0.878592	0.0562126
sample	hsa-miR-376a-2-5p	0.219803	-0.10053	-0.270965	-0.10053	0.10053	0.878592	0.0562126
sample	hsa-miR-2964a-3p	-0.12161	-0.480903	0.794837	-0.12161	0.12161	0.878592	0.0562126
sample	hsa-miR-4767	-0.0215336	0.172107	-0.300802	-0.0215336	0.0215336	0.878592	0.0562126
sample	hsa-miR-3199	-0.246903	-0.00692409	0.107357	-0.00692409	0.00692409	0.878684	0.0561672
sample	hsa-miR-659-5p	-0.0825893	0.206558	0.02049	0.02049	-0.02049	0.878839	0.0560908
sample	hsa-miR-6126	-0.388091	0.068768	0.484411	0.068768	-0.068768	0.878839	0.0560908
sample	hsa-miR-330-3p	-0.12958	0.155908	-0.1701	-0.12958	0.12958	0.880831	0.0551072
sample	hsa-miR-661	-0.00578469	0.117004	0.0289444	0.0289444	-0.0289444	0.880831	0.0551072
sample	hsa-miR-2682-5p	-0.116042	0.367705	-0.101971	-0.101971	0.101971	0.880831	0.0551072
sample	hsa-miR-555	0.00960535	0.129109	0.000595301	0.00960535	-0.00960535	0.881687	0.0546855
sample	hsa-miR-149-3p	0.024511	-0.140566	0.260182	0.024511	-0.024511	0.881687	0.0546855
sample	hsa-miR-3116	0.0718954	-0.138046	-0.072047	-0.072047	0.072047	0.883531	0.0537783
sample	hsa-miR-3193	-0.213719	0.1065	-0.0333414	-0.0333414	0.0333414	0.883531	0.0537783
sample	hsa-miR-2392	-0.092583	0.10489	-0.151195	-0.092583	0.092583	0.883531	0.0537783
sample	hsa-miR-5691	0.020213	-0.0695663	0.188112	0.020213	-0.020213	0.883531	0.0537783
sample	hsa-miR-519a-3p	0.0198039	-0.233052	0.0735799	0.0198039	-0.0198039	0.883617	0.053736
sample	hsa-miR-4298	0.134399	-0.202892	-0.0705937	-0.0705937	0.0705937	0.884628	0.0532395
sample	hsa-miR-22-3p	0.224998	-0.396801	0.0260549	0.0260549	-0.0260549	0.886606	0.0522694
sample	hsa-miR-139-5p	0.25226	-0.302771	-0.0926503	-0.0926503	0.0926503	0.886606	0.0522694
sample	hsa-miR-660-5p	0.0699646	0.0579816	0.00600596	0.0579816	-0.0579816	0.886606	0.0522694
sample	hsa-miR-4638-5p	0.308136	0.127085	-0.594727	0.127085	-0.127085	0.886609	0.0522681
sample	hsa-miR-324-5p	0.0701379	-0.100588	-0.10239	-0.100588	0.100588	0.888663	0.0512627
sample	hsa-miR-3183	0.400027	-0.137625	-0.119444	-0.119444	0.119444	0.888663	0.0512627
sample	hsa-miR-3622a-5p	0.00950149	0.137848	-0.0154515	0.00950149	-0.00950149	0.889201	0.051
sample	hsa-miR-484	0.0527539	0.164026	-0.0846944	0.0527539	-0.0527539	0.889472	0.0508678
sample	hsa-miR-653	-0.173676	0.219591	0.0890524	0.0890524	-0.0890524	0.889472	0.0508678
sample	hsa-miR-3126-5p	-0.58006	0.314468	0.429144	0.314468	-0.314468	0.889472	0.0508678
sample	hsa-miR-3661	0.0989683	0.113669	-0.0817373	0.0989683	-0.0989683	0.889851	0.0506828
sample	hsa-miR-4315	-0.290424	-0.174588	0.323211	-0.174588	0.174588	0.889851	0.0506828
sample	hsa-miR-3609	0.0300714	0.280315	-0.455312	0.0300714	-0.0300714	0.890311	0.0504581
sample	hsa-miR-96-5p	0.0648306	-0.250626	0.0535731	0.0535731	-0.0535731	0.890386	0.0504217
sample	hsa-miR-3124-5p	-0.421525	0.49417	-0.225972	-0.225972	0.225972	0.890386	0.0504217
sample	hsa-miR-4521	0.00758425	0.0877667	-0.226471	0.00758425	-0.00758425	0.890386	0.0504217
sample	hsa-miR-4703-5p	0.116344	-0.0418462	-0.205792	-0.0418462	0.0418462	0.890386	0.0504217
sample	hsa-miR-212-3p	0.246957	-0.260737	0.147983	0.147983	-0.147983	0.893356	0.0489753
sample	hsa-miR-1269b	0.269021	-0.154041	-0.248412	-0.154041	0.154041	0.894845	0.0482521
sample	hsa-miR-658	-0.195468	0.299834	-0.238736	-0.195468	0.195468	0.895298	0.0480326
sample	hsa-miR-101-3p	0.242024	-0.398165	0.0209941	0.0209941	-0.0209941	0.895942	0.0477199
sample	hsa-miR-4774-3p	0.193878	-0.136172	-0.186163	-0.136172	0.136172	0.895942	0.0477199
sample	hsa-miR-548g-3p	-0.0353571	0.0589325	0.0997492	0.0589325	-0.0589325	0.896525	0.0474374
sample	hsa-miR-147a	0.252863	-0.0886967	-0.0384537	-0.0384537	0.0384537	0.897223	0.0470997
sample	hsa-miR-4653-3p	-0.022141	0.0694779	0.0750429	0.0694779	-0.0694779	0.897223	0.0470997
sample	hsa-miR-1290	0.287854	-0.065789	-0.0969991	-0.065789	0.065789	0.900128	0.0456959
sample	hsa-miR-3918	0.118502	-0.00513875	-0.236668	-0.00513875	0.00513875	0.900199	0.0456616
sample	hsa-miR-518e-3p	0.0932155	0.096243	-0.0701026	0.0932155	-0.0932155	0.900748	0.0453965
sample	hsa-miR-548ad	-0.13491	-0.0799541	0.0952167	-0.0799541	0.0799541	0.900748	0.0453965
sample	hsa-miR-4486	0.00267399	-0.000752444	-0.121186	-0.000752444	0.000752444	0.900748	0.0453965
sample	hsa-miR-4713-5p	0.140322	-0.1704	-0.0908324	-0.0908324	0.0908324	0.900748	0.0453965
sample	hsa-miR-5586-5p	0.166459	-0.0574921	0.0115869	0.0115869	-0.0115869	0.900748	0.0453965
sample	hsa-miR-4495	0.0899288	-0.318197	0.104587	0.0899288	-0.0899288	0.901337	0.0451128
sample	hsa-miR-764	-0.437787	0.146038	0.162532	0.146038	-0.146038	0.901801	0.0448894
sample	hsa-miR-106b-5p	0.156438	-0.0465383	-0.230039	-0.0465383	0.0465383	0.902311	0.0446438
sample	hsa-miR-4477b	-0.130085	-0.112215	0.123949	-0.112215	0.112215	0.902311	0.0446438
sample	hsa-miR-452-5p	0.351001	-0.288735	0.0635257	0.0635257	-0.0635257	0.902672	0.0444701
sample	hsa-miR-33b-5p	0.301808	0.347997	-0.511434	0.301808	-0.301808	0.902672	0.0444701
sample	hsa-miR-4796-5p	0.0595205	0.0929737	-0.03689	0.0595205	-0.0595205	0.902672	0.0444701
sample	hsa-miR-4272	0.504572	-0.0999216	-0.273755	-0.0999216	0.0999216	0.903999	0.043832
sample	hsa-miR-499b-3p	0.163239	-0.221088	-0.0588539	-0.0588539	0.0588539	0.905801	0.0429671
sample	hsa-miR-5584-5p	0.1679	-0.599699	0.296498	0.1679	-0.1679	0.905801	0.0429671
sample	hsa-miR-1255b-2-3p	0.0519385	-0.0584863	-0.105619	-0.0584863	0.0584863	0.90679	0.0424934
sample	hsa-miR-4667-3p	0.399134	-0.0654302	-0.211947	-0.0654302	0.0654302	0.90679	0.0424934
sample	hsa-miR-595	-0.0865222	0.0508834	-0.0747997	-0.0747997	0.0747997	0.908687	0.0415857
sample	hsa-miR-3927-5p	-0.778081	0.0466398	0.580388	0.0466398	-0.0466398	0.908687	0.0415857
sample	hsa-miR-4760-5p	0.315919	0.0513421	-0.493328	0.0513421	-0.0513421	0.908687	0.0415857
sample	hsa-miR-302b-3p	0.399854	-0.310108	-0.210965	-0.210965	0.210965	0.911709	0.0401438
sample	hsa-miR-3938	-0.0421266	0.305405	-0.381931	-0.0421266	0.0421266	0.911709	0.0401438
sample	hsa-miR-3975	0.38067	-0.111741	-0.152726	-0.111741	0.111741	0.911709	0.0401438
sample	hsa-miR-4277	0.0309878	0.0773275	-0.217422	0.0309878	-0.0309878	0.9122	0.0399098
sample	hsa-miR-216b	-0.0383722	0.143158	0.00241471	0.00241471	-0.00241471	0.912271	0.039876
sample	hsa-miR-567	0.192991	0.20096	-0.280568	0.192991	-0.192991	0.912302	0.0398615
sample	hsa-miR-4280	0.263475	-0.409758	0.265634	0.263475	-0.263475	0.912606	0.0397168
sample	hsa-miR-4687-5p	0.489992	-0.186213	-0.43003	-0.186213	0.186213	0.912606	0.0397168
sample	hsa-miR-5689	-0.151585	-0.378066	0.409379	-0.151585	0.151585	0.912606	0.0397168
sample	hsa-miR-548g-5p	0.244948	-0.0269748	-0.110235	-0.0269748	0.0269748	0.913287	0.0393926
sample	hsa-miR-532-5p	0.124553	0.170366	-0.188858	0.124553	-0.124553	0.914346	0.0388896
sample	hsa-miR-490-5p	0.201311	-0.0331926	-0.0636352	-0.0331926	0.0331926	0.914346	0.0388896
sample	hsa-miR-1976	0.114186	-0.0301707	0.0194412	0.0194412	-0.0194412	0.914346	0.0388896
sample	hsa-miR-4258	0.318919	0.0964379	-0.303954	0.0964379	-0.0964379	0.914346	0.0388896
sample	hsa-miR-3934-3p	0.129245	-0.0531052	-0.181883	-0.0531052	0.0531052	0.914346	0.0388896
sample	hsa-miR-378h	-0.273937	-0.0893036	0.253637	-0.0893036	0.0893036	0.914346	0.0388896
sample	hsa-miR-526b-5p	-0.0288411	-0.215257	0.353764	-0.0288411	0.0288411	0.914451	0.0388394
sample	hsa-miR-1234-3p	-0.106056	0.0606839	0.14758	0.0606839	-0.0606839	0.914922	0.0386159
sample	hsa-miR-2115-3p	0.121855	0.306809	-0.318703	0.121855	-0.121855	0.914922	0.0386159
sample	hsa-miR-1285-5p	0.008623	-0.496487	0.370854	0.008623	-0.008623	0.914922	0.0386159
sample	hsa-miR-4694-5p	0.246173	0.277969	-0.409849	0.246173	-0.246173	0.914922	0.0386159
sample	hsa-miR-5688	0.247467	-0.495427	0.133526	0.133526	-0.133526	0.914922	0.0386159
sample	hsa-miR-4682	0.042745	0.12158	-0.0644702	0.042745	-0.042745	0.91659	0.0378248
sample	hsa-miR-4717-5p	0.35474	-0.283222	0.0360686	0.0360686	-0.0360686	0.917057	0.0376036
sample	hsa-miR-151b	-0.320714	0.106859	0.111544	0.106859	-0.106859	0.91961	0.0363965
sample	hsa-miR-18b-5p	-0.219967	0.187781	0.133056	0.133056	-0.133056	0.919705	0.0363514
sample	hsa-miR-376a-5p	0.201241	0.338761	-0.429771	0.201241	-0.201241	0.920088	0.0361706
sample	hsa-miR-6720-3p	-0.179278	-0.201099	0.278948	-0.179278	0.179278	0.921358	0.0355717
sample	hsa-miR-3158-3p	-0.378001	0.230893	0.25136	0.230893	-0.230893	0.923552	0.0345387
sample	hsa-miR-875-3p	-0.115049	-0.0700526	0.0910972	-0.0700526	0.0700526	0.924007	0.0343249
sample	hsa-miR-548ay-5p	-0.517593	0.2119	0.198737	0.198737	-0.198737	0.924007	0.0343249
sample	hsa-miR-1260b	-0.0909208	0.272189	-0.0851434	-0.0851434	0.0851434	0.924107	0.0342779
sample	hsa-miR-99b-3p	-0.0973581	NA	0.176253	0.0394476	-0.0394476	0.925278	0.0337276
sample	hsa-miR-6508-3p	0.121724	-0.204324	-0.0104144	-0.0104144	0.0104144	0.926143	0.0333218
sample	hsa-miR-424-3p	0.185761	-0.148092	0.0550269	0.0550269	-0.0550269	0.92615	0.0333188
sample	hsa-miR-922	-0.218007	-0.0406648	0.355957	-0.0406648	0.0406648	0.92615	0.0333188
sample	hsa-miR-3187-3p	-0.137997	0.235495	-0.00545091	-0.00545091	0.00545091	0.926688	0.0330664
sample	hsa-miR-4471	-0.752	0.374414	0.260435	0.260435	-0.260435	0.926688	0.0330664
sample	hsa-miR-6502-5p	-0.458989	0.129799	0.434339	0.129799	-0.129799	0.926688	0.0330664
sample	hsa-miR-4418	-0.200016	0.153185	-0.0434598	-0.0434598	0.0434598	0.928121	0.0323954
sample	hsa-miR-4662a-5p	-0.0121077	0.164376	-0.243475	-0.0121077	0.0121077	0.928121	0.0323954
sample	hsa-miR-4429	-0.571549	0.0530467	0.631908	0.0530467	-0.0530467	0.92834	0.0322931
sample	hsa-miR-4709-5p	0.0705963	0.0123531	-0.170932	0.0123531	-0.0123531	0.929005	0.031982
sample	hsa-miR-548c-3p	-0.27789	-0.027595	0.400222	-0.027595	0.027595	0.930226	0.0314114
sample	hsa-miR-4297	0.325174	-0.415568	-0.00556619	-0.00556619	0.00556619	0.930226	0.0314114
sample	hsa-miR-584-5p	-0.374481	0.31084	-0.0300456	-0.0300456	0.0300456	0.931031	0.031036
sample	hsa-miR-302f	0.125433	0.0386427	-0.251063	0.0386427	-0.0386427	0.931945	0.0306098
sample	hsa-miR-33a-5p	-0.174448	0.474335	-0.398052	-0.174448	0.174448	0.932634	0.0302888
sample	hsa-miR-4485	0.305702	-0.178429	-0.216336	-0.178429	0.178429	0.933249	0.0300025
sample	hsa-miR-548z	0.348446	-0.0515209	-0.208757	-0.0515209	0.0515209	0.933495	0.029888
sample	hsa-miR-499b-5p	-0.150367	-0.217074	0.279767	-0.150367	0.150367	0.933495	0.029888
sample	hsa-miR-29b-3p	0.335982	-0.213631	-0.0350086	-0.0350086	0.0350086	0.933509	0.0298813
sample	hsa-miR-27b-3p	0.370818	0.362262	-0.629228	0.362262	-0.362262	0.933509	0.0298813
sample	hsa-miR-548j	-0.519734	0.593893	-0.175933	-0.175933	0.175933	0.934992	0.0291921
sample	hsa-miR-5010-5p	-0.00507156	-0.302991	0.397127	-0.00507156	0.00507156	0.934992	0.0291921
sample	hsa-miR-424-5p	0.417126	-0.187012	-0.142662	-0.142662	0.142662	0.935766	0.0288329
sample	hsa-miR-521	0.25148	-0.238266	-0.0966272	-0.0966272	0.0966272	0.935766	0.0288329
sample	hsa-miR-4747-3p	0.0423203	-0.37727	0.248822	0.0423203	-0.0423203	0.935766	0.0288329
sample	hsa-miR-570-3p	0.00197449	0.119278	-0.201045	0.00197449	-0.00197449	0.936506	0.0284895
sample	hsa-miR-509-5p	0.0823996	-0.109333	-0.0516197	-0.0516197	0.0516197	0.936506	0.0284895
sample	hsa-miR-629-5p	0.188523	0.183694	-0.291074	0.183694	-0.183694	0.938066	0.0277665
sample	hsa-miR-3621	0.313366	-0.0346438	-0.197731	-0.0346438	0.0346438	0.938066	0.0277665
sample	hsa-miR-4326	0.464205	-0.224531	-0.154077	-0.154077	0.154077	0.938066	0.0277665
sample	hsa-miR-4751	0.0518413	-0.228543	0.0981285	0.0518413	-0.0518413	0.938066	0.0277665
sample	hsa-miR-1298	-0.0787103	0.0555138	0.0988436	0.0555138	-0.0555138	0.939055	0.027309
sample	hsa-miR-101-5p	0.109127	-0.0102052	-0.173393	-0.0102052	0.0102052	0.941252	0.0262941
sample	hsa-miR-1264	0.236713	-0.0430677	-0.271144	-0.0430677	0.0430677	0.941252	0.0262941
sample	hsa-miR-5096	0.183149	-0.0444837	-0.0643903	-0.0444837	0.0444837	0.941252	0.0262941
sample	hsa-miR-29c-3p	0.294223	0.32327	-0.709895	0.294223	-0.294223	0.942834	0.0255647
sample	hsa-miR-4801	-0.0224572	0.0473342	-0.094245	-0.0224572	0.0224572	0.947255	0.023533
sample	hsa-miR-767-5p	0.063282	0.0898129	-0.0840347	0.063282	-0.063282	0.947737	0.023312
sample	hsa-miR-520d-5p	0.21111	-0.215782	0.0749533	0.0749533	-0.0749533	0.947854	0.0232586
sample	hsa-miR-597	-0.207536	0.0101927	0.267613	0.0101927	-0.0101927	0.947854	0.0232586
sample	hsa-miR-599	0.0191708	0.00899415	-0.0961056	0.00899415	-0.00899415	0.947854	0.0232586
sample	hsa-miR-630	0.164477	0.160457	-0.254396	0.160457	-0.160457	0.947854	0.0232586
sample	hsa-miR-516a-5p	-0.243736	NA	0.18501	-0.029363	0.029363	0.947854	0.0232586
sample	hsa-let-7a-3p	0.248662	0.0792377	-0.257631	0.0792377	-0.0792377	0.947854	0.0232586
sample	hsa-miR-4421	-0.841907	0.44505	0.493313	0.44505	-0.44505	0.947854	0.0232586
sample	hsa-miR-5590-5p	0.273197	-0.198156	-0.147301	-0.147301	0.147301	0.947854	0.0232586
sample	hsa-miR-3614-3p	-0.0170206	-0.0548907	0.00830765	-0.0170206	0.0170206	0.950449	0.0220713
sample	hsa-miR-3657	0.153487	0.00593649	-0.0949572	0.00593649	-0.00593649	0.950449	0.0220713
sample	hsa-miR-3151	-0.210159	-0.0859281	0.229576	-0.0859281	0.0859281	0.950449	0.0220713
sample	hsa-miR-3189-3p	0.150343	-0.00362893	-0.212047	-0.00362893	0.00362893	0.950449	0.0220713
sample	hsa-miR-6509-5p	-0.175101	-0.218605	0.324648	-0.175101	0.175101	0.950449	0.0220713
sample	hsa-miR-568	-0.00718124	0.0903054	-0.146116	-0.00718124	0.00718124	0.952098	0.0213184
sample	hsa-miR-181a-3p	0.308973	-0.552212	0.170703	0.170703	-0.170703	0.953213	0.0208101
sample	hsa-miR-548l	-0.197387	0.309553	-0.177524	-0.177524	0.177524	0.953213	0.0208101
sample	hsa-miR-1185-2-3p	0.151204	-0.0786986	-0.134514	-0.0786986	0.0786986	0.953213	0.0208101
sample	hsa-miR-1270	-0.0249648	0.0946081	-0.00907404	-0.00907404	0.00907404	0.953387	0.0207306
sample	hsa-miR-3129-5p	-0.182055	0.305489	-0.187758	-0.182055	0.182055	0.953597	0.020635
sample	hsa-miR-519a-5p	-0.0489597	NA	-0.000240993	-0.0246004	0.0246004	0.95598	0.0195514
sample	hsa-miR-4520a-5p	-0.193913	0.158446	0.0955238	0.0955238	-0.0955238	0.95598	0.0195514
sample	hsa-miR-19b-3p	0.3676	-0.439468	0.137036	0.137036	-0.137036	0.956116	0.0194892
sample	hsa-miR-1292-5p	0.0865893	0.181722	-0.209275	0.0865893	-0.0865893	0.956116	0.0194892
sample	hsa-miR-3607-5p	0.116497	0.14567	-0.20349	0.116497	-0.116497	0.956116	0.0194892
sample	hsa-miR-4659b-3p	0.070912	-0.122908	-0.00550746	-0.00550746	0.00550746	0.956116	0.0194892
sample	hsa-miR-3160-5p	0.0900521	-0.551162	0.392106	0.0900521	-0.0900521	0.956116	0.0194892
sample	hsa-miR-34a-3p	0.186717	-0.0867219	-0.155978	-0.0867219	0.0867219	0.957401	0.0189059
sample	hsa-miR-16-2-3p	-0.0579002	0.190569	-0.0765713	-0.0579002	0.0579002	0.957401	0.0189059
sample	hsa-miR-3115	-0.19686	-0.0308251	0.171274	-0.0308251	0.0308251	0.957401	0.0189059
sample	hsa-miR-4432	-0.205514	0.150796	-0.00166139	-0.00166139	0.00166139	0.957401	0.0189059
sample	hsa-miR-4502	-0.245428	0.154867	0.0342694	0.0342694	-0.0342694	0.957401	0.0189059
sample	hsa-miR-5585-3p	0.127056	-0.535871	0.475789	0.127056	-0.127056	0.957401	0.0189059
sample	hsa-miR-30e-3p	0.45571	-0.0545687	-0.464423	-0.0545687	0.0545687	0.957546	0.0188405
sample	hsa-miR-494	0.0337811	0.116596	-0.205184	0.0337811	-0.0337811	0.957546	0.0188405
sample	hsa-miR-1200	-0.0540281	0.236052	-0.237793	-0.0540281	0.0540281	0.957546	0.0188405
sample	hsa-miR-4522	-0.174792	0.260546	-0.141821	-0.141821	0.141821	0.957546	0.0188405
sample	hsa-miR-154-3p	0.370588	-0.315862	0.00256623	0.00256623	-0.00256623	0.95826	0.0185168
sample	hsa-miR-571	0.193751	0.202473	-0.34025	0.193751	-0.193751	0.95826	0.0185168
sample	hsa-miR-4428	-0.487891	0.153956	0.394873	0.153956	-0.153956	0.95826	0.0185168
sample	hsa-miR-4735-3p	-0.0957074	-0.23116	0.27142	-0.0957074	0.0957074	0.95826	0.0185168
sample	hsa-miR-3118	-0.157972	0.232008	-0.0213483	-0.0213483	0.0213483	0.958867	0.0182417
sample	hsa-miR-4759	-0.0124161	0.103582	-0.142288	-0.0124161	0.0124161	0.959136	0.0181198
sample	hsa-miR-329	-0.143839	0.106984	-0.0138234	-0.0138234	0.0138234	0.959464	0.0179714
sample	hsa-miR-549a	-0.0347829	0.0839614	3.76227e-05	3.76227e-05	-3.76227e-05	0.960542	0.0174837
sample	hsa-miR-3610	-0.0562522	0.285096	-0.280654	-0.0562522	0.0562522	0.960908	0.0173184
sample	hsa-miR-4275	0.353995	-0.358281	-0.0495101	-0.0495101	0.0495101	0.960908	0.0173184
sample	hsa-miR-4533	-0.300058	0.263848	0.0878572	0.0878572	-0.0878572	0.960908	0.0173184
sample	hsa-miR-3976	-0.34371	0.0537706	0.341312	0.0537706	-0.0537706	0.963153	0.0163046
sample	hsa-miR-4723-3p	-0.0140589	0.0226584	0.0371331	0.0226584	-0.0226584	0.963937	0.0159512
sample	hsa-miR-4670-5p	0.192893	0.277878	-0.420106	0.192893	-0.192893	0.964893	0.0155207
sample	hsa-miR-3129-3p	0.123541	-0.27116	0.101442	0.101442	-0.101442	0.965642	0.0151837
sample	hsa-miR-517c-3p	0.0100353	0.0222384	-0.0757546	0.0100353	-0.0100353	0.966549	0.0147763
sample	hsa-miR-23a-5p	-0.268109	0.330113	-0.0171436	-0.0171436	0.0171436	0.967921	0.0141599
sample	hsa-miR-1271-5p	-0.306978	0.0721434	0.190132	0.0721434	-0.0721434	0.967921	0.0141599
sample	hsa-miR-4659a-5p	-0.0701638	0.484111	-0.365698	-0.0701638	0.0701638	0.967921	0.0141599
[truncated: 81 more rows]

## Sheet: 87 hits with FDR<0.01
Type	Gene ID	Lethality score rep 1	Lethality score rep 2	Lethality score rep 3	Median lethality score	Median viability score	FDR	-LOG10 FDR
sample	hsa-miR-1244	2.88096	3.03121	2.47172	2.88096	-2.88096	1.69549e-07	6.7707
sample	hsa-miR-3916	2.65112	3.68164	2.62671	2.65112	-2.65112	4.45615e-07	6.35104
sample	hsa-miR-378c	3.4959	3.47522	2.23475	3.47522	-3.47522	6.26e-07	6.20343
sample	hsa-miR-362-5p	1.97629	2.1074	1.71052	1.97629	-1.97629	3.04002e-06	5.51712
sample	hsa-miR-548aa	2.73333	3.13044	1.80563	2.73333	-2.73333	3.04002e-06	5.51712
sample	hsa-miR-18a-3p	2.13359	1.89266	1.52369	1.89266	-1.89266	7.59883e-06	5.11925
sample	hsa-miR-4700-3p	2.4064	1.93155	1.55081	1.93155	-1.93155	7.59883e-06	5.11925
sample	hsa-miR-224-3p	2.6552	1.59765	1.61909	1.61909	-1.61909	2.77909e-05	4.5561
sample	hsa-miR-3529-3p	3.62219	3.10733	1.48948	3.10733	-3.10733	2.77909e-05	4.5561
sample	hsa-miR-541-5p	2.16755	1.535	1.29869	1.535	-1.535	4.95853e-05	4.30465
sample	hsa-miR-4739	2.08081	1.58527	1.11907	1.58527	-1.58527	9.90123e-05	4.00431
sample	hsa-miR-338-5p	1.75018	NA	1.6663	1.70824	-1.70824	0.000117516	3.9299
sample	hsa-miR-1226-5p	1.60027	1.10888	1.38845	1.38845	-1.38845	0.000117516	3.9299
sample	hsa-miR-1248	1.13656	1.51893	1.33241	1.33241	-1.33241	0.000117516	3.9299
sample	hsa-miR-641	2.30245	1.7611	0.996371	1.7611	-1.7611	0.000151075	3.82081
sample	hsa-miR-491-5p	1.82088	1.67016	0.943718	1.67016	-1.67016	0.000155434	3.80845
sample	hsa-miR-425-3p	2.10325	1.84386	0.91575	1.84386	-1.84386	0.0001651	3.78225
sample	hsa-miR-5002-5p	1.64994	1.37702	0.913328	1.37702	-1.37702	0.000282452	3.54906
sample	hsa-miR-593-5p	1.55396	1.19075	0.954875	1.19075	-1.19075	0.000298766	3.52467
sample	hsa-miR-612	1.17604	1.48241	1.00003	1.17604	-1.17604	0.000298766	3.52467
sample	hsa-miR-708-5p	1.36321	0.988023	1.19954	1.19954	-1.19954	0.000298766	3.52467
sample	hsa-miR-4536-5p	1.21158	1.2212	1.04404	1.21158	-1.21158	0.000298766	3.52467
sample	hsa-miR-5681a	1.7423	0.797975	1.76398	1.7423	-1.7423	0.000298766	3.52467
sample	hsa-miR-9-5p	1.40193	1.00128	1.12014	1.12014	-1.12014	0.000313245	3.50412
sample	hsa-miR-608	1.14945	1.13598	1.03873	1.13598	-1.13598	0.000391546	3.40722
sample	hsa-miR-1261	0.976381	1.0653	1.46498	1.0653	-1.0653	0.000391654	3.4071
sample	hsa-miR-193a-3p	0.856699	1.09487	1.47758	1.09487	-1.09487	0.000641968	3.19249
sample	hsa-miR-4430	1.4003	0.769962	1.16495	1.16495	-1.16495	0.000867056	3.06195
sample	hsa-miR-4706	1.31471	1.15824	0.781405	1.15824	-1.15824	0.000867057	3.06195
sample	hsa-miR-22-5p	1.0139	0.811805	1.44162	1.0139	-1.0139	0.00103061	2.9869
sample	hsa-miR-1287	0.831415	1.07485	1.10405	1.07485	-1.07485	0.00115163	2.93869
sample	hsa-miR-1911-3p	0.806621	0.95918	1.28019	0.95918	-0.95918	0.00138217	2.85944
sample	hsa-miR-2277-5p	0.721125	1.0359	1.39632	1.0359	-1.0359	0.00150322	2.82298
sample	hsa-miR-4498	0.882231	1.26994	0.817466	0.882231	-0.882231	0.00172607	2.76294
sample	hsa-miR-6500-5p	1.7277	0.913624	0.767168	0.913624	-0.913624	0.00193485	2.71335
sample	hsa-miR-3680-3p	1.81567	1.29047	0.533329	1.29047	-1.29047	0.00230773	2.63682
sample	hsa-miR-940	0.901147	0.750054	1.84381	0.901147	-0.901147	0.00236978	2.62529
sample	hsa-miR-489	1.36697	1.29534	0.531853	1.29534	-1.29534	0.00237412	2.6245
sample	hsa-miR-3186-3p	2.2109	1.10012	0.679901	1.10012	-1.10012	0.00237412	2.6245
sample	hsa-miR-486-5p	0.933898	1.14877	0.715916	0.933898	-0.933898	0.00242181	2.61586
sample	hsa-miR-802	1.44357	1.40989	0.486581	1.40989	-1.40989	0.00242529	2.61524
sample	hsa-miR-5189	1.85925	1.28114	0.508142	1.28114	-1.28114	0.00243796	2.61297
sample	hsa-miR-4487	1.00151	1.83476	0.642139	1.00151	-1.00151	0.00244567	2.6116
sample	hsa-miR-34c-3p	0.883658	NA	1.92611	1.40488	-1.40488	0.00269967	2.56869
sample	hsa-miR-4505	1.14182	1.1051	0.597273	1.1051	-1.1051	0.00269967	2.56869
sample	hsa-miR-4265	1.38972	1.30856	0.482273	1.30856	-1.30856	0.00271188	2.56673
sample	hsa-miR-19b-1-5p	0.992011	0.820058	0.78883	0.820058	-0.820058	0.00309058	2.50996
sample	hsa-miR-3180-5p	0.731605	1.26194	0.782158	0.782158	-0.782158	0.00309058	2.50996
sample	hsa-miR-193b-3p	0.905959	1.11627	0.659808	0.905959	-0.905959	0.00318988	2.49623
sample	hsa-miR-4730	1.24161	0.921503	0.611035	0.921503	-0.921503	0.00329798	2.48175
sample	hsa-miR-185-3p	0.823139	0.821198	0.874613	0.823139	-0.823139	0.00347388	2.45918
sample	hsa-miR-1250	0.629541	0.864909	1.25422	0.864909	-0.864909	0.00347388	2.45918
sample	hsa-miR-4657	1.40398	1.43499	0.402361	1.40398	-1.40398	0.00347388	2.45918
sample	hsa-miR-4518	1.0764	1.057	0.566846	1.057	-1.057	0.00351078	2.4546
sample	hsa-miR-323a-5p	1.20562	NA	0.963578	1.0846	-1.0846	0.00396237	2.40205
sample	hsa-miR-3147	0.950864	1.09309	0.585316	0.950864	-0.950864	0.00396237	2.40205
sample	hsa-miR-6081	1.59226	0.981097	0.509374	0.981097	-0.981097	0.00396237	2.40205
sample	hsa-miR-4749-5p	1.04035	1.07168	0.542155	1.04035	-1.04035	0.00402455	2.39528
sample	hsa-miR-4270	0.623137	1.46171	0.778015	0.778015	-0.778015	0.00416595	2.38029
sample	hsa-miR-4640-5p	0.726318	1.00236	0.765887	0.765887	-0.765887	0.00416595	2.38029
sample	hsa-miR-3613-3p	1.28743	1.23071	0.40103	1.23071	-1.23071	0.00459835	2.3374
sample	hsa-miR-4778-5p	0.692662	0.75123	1.01521	0.75123	-0.75123	0.00485306	2.31398
sample	hsa-miR-766-5p	1.16239	0.464112	1.03056	1.03056	-1.03056	0.00507461	2.2946
sample	hsa-miR-4440	0.785587	1.17995	0.594767	0.785587	-0.785587	0.00507461	2.2946
sample	hsa-miR-4517	0.946735	0.828194	0.647256	0.828194	-0.828194	0.00507461	2.2946
sample	hsa-miR-4746-3p	0.760443	0.913411	0.720221	0.760443	-0.760443	0.00507461	2.2946
sample	hsa-miR-137	0.712248	1.00789	0.702908	0.712248	-0.712248	0.00515869	2.28746
sample	hsa-miR-1263	0.835024	1.15203	0.557402	0.835024	-0.835024	0.00515869	2.28746
sample	hsa-miR-3173-3p	1.0101	0.797589	0.625035	0.797589	-0.797589	0.00515869	2.28746
sample	hsa-miR-380-3p	-0.947878	-0.979464	-0.545025	-0.947878	0.947878	0.00520592	2.2835
sample	hsa-miR-1293	0.97911	1.02015	0.501091	0.97911	-0.97911	0.00547473	2.26164
sample	hsa-miR-1272	0.684566	0.701895	1.00777	0.701895	-0.701895	0.00547473	2.26164
sample	hsa-miR-1233-1-5p	0.95944	0.500651	1.04652	0.95944	-0.95944	0.00547473	2.26164
sample	hsa-miR-522-3p	0.818369	0.790406	0.69167	0.790406	-0.790406	0.00614353	2.21158
sample	hsa-miR-6507-3p	-0.892204	-0.963398	-0.520927	-0.892204	0.892204	0.00690679	2.16072
sample	hsa-miR-4642	0.5941	0.737837	0.999396	0.737837	-0.737837	0.00726113	2.139
sample	hsa-miR-4446-5p	1.07867	0.742117	0.557493	0.742117	-0.742117	0.00741462	2.12991
sample	hsa-miR-197-3p	0.417025	0.864685	1.43359	0.864685	-0.864685	0.0076848	2.11437
sample	hsa-miR-140-3p	-0.776719	NA	-1.21346	-0.995089	0.995089	0.00822252	2.08499
sample	hsa-miR-646	0.690096	0.516527	1.29309	0.690096	-0.690096	0.00883473	2.05381
sample	hsa-miR-532-3p	0.740984	NA	1.26313	1.00206	-1.00206	0.00883473	2.05381
sample	hsa-miR-103a-2-5p	1.17371	0.389586	0.911305	0.911305	-0.911305	0.00914097	2.03901
sample	hsa-miR-671-3p	1.00386	0.381646	1.04597	1.00386	-1.00386	0.00920255	2.03609
sample	hsa-miR-342-5p	0.933128	NA	0.93286	0.932994	-0.932994	0.00930563	2.03125
sample	hsa-miR-129-5p	0.825197	0.594617	0.749791	0.749791	-0.749791	0.00975032	2.01098
sample	hsa-miR-1289	1.13303	0.610538	0.585103	0.610538	-0.610538	0.00975032	2.01098
sample	hsa-miR-4436b-3p	1.05173	0.665982	0.554138	0.665982	-0.665982	0.00978818	2.0093

## Sheet: 16 negative controls
Type	Gene ID	Lethality score rep 1	Lethality score rep 2	Lethality score rep 3	Median lethality score	Median viability score	FDR	-LOG10 FDR
sample	hsa-let-7b-5p	-0.435122	-0.219934	-0.243719	-0.243719	0.243719	0.231271	0.635879
sample	hsa-let-7g-5p	-0.29765	-0.0810472	-1.01595	-0.29765	0.29765	0.120146	0.920291
sample	hsa-let-7i-5p	-0.175552	-0.192116	-1.06136	-0.192116	0.192116	0.114179	0.942414
sample	hsa-miR-202-3p	0.0279119	-0.438995	-0.114229	-0.114229	0.114229	0.517124	0.286405
sample	hsa-miR-3148	-0.56569	0.234711	-0.0635949	-0.0635949	0.0635949	0.668684	0.174779
sample	hsa-miR-3150b-5p	-0.163845	0.204666	0.308724	0.204666	-0.204666	0.681278	0.166676
sample	hsa-miR-367-3p	0.22325	-0.223739	-0.191157	-0.191157	0.191157	0.83628	0.0776484
sample	hsa-miR-4285	0.0848467	-0.73686	-0.399922	-0.399922	0.399922	0.218001	0.661541
sample	hsa-miR-4663	0.104594	0.250218	0.407032	0.250218	-0.250218	0.31685	0.499146
sample	hsa-miR-500b	0.236684	-0.301444	-0.305275	-0.301444	0.301444	0.672062	0.172591
sample	hsa-miR-514b-5p	-0.885112	-0.742109	-0.375557	-0.742109	0.742109	0.0197089	1.70534
sample	hsa-miR-544b	-0.960194	-0.311055	-0.287078	-0.311055	0.311055	0.0722269	1.1413
sample	hsa-miR-548ag	-0.669687	-0.862261	-0.148402	-0.669687	0.669687	0.052423	1.28048
sample	hsa-miR-548ar-3p	0.0168945	-0.691891	0.220486	0.0168945	-0.0168945	0.635413	0.196944
sample	hsa-miR-758-5p	-0.333428	0.43786	0.188542	0.188542	-0.188542	0.760501	0.1189
